# Supplementary material for: Smoking-associated gene expression alterations in nasal epithelium reveal immune impairment linked to lung cancer risk
Source: Genome Med. 2024 Apr 8;16:54. doi: 10.1186/s13073-024-01317-4 (PMC11000304; doi:10.1186/s13073-024-01317-4)
Supplement: Supplementary file 2 — Additional file 2: Supplementary Tables S1-S10. [file 13073_2024_1317_MOESM2_ESM.xlsx]

## Sheet: Table S1
Table S1
Final diagnosis for clinic benign patients	Number of patient
Pneumonia	16
Inflammation	10
No specific cause identified (probably mainly infection/ inflammation)	14
Vasculitis	1
Hamartoma	2
Sarcoid	1
Fibrotic scar	1
Carcinoma in situ	1
Metaplasia	1
Pulmonary infarct	1
Rounded atelectasis	1
Lung nodule – benign	1
Others*	4
*others include cardiac; parathyroid adenoma; benign nerve sheath tumour; allergic bronchopulmonary aspergillosis
Predominant symptoms (reported for 43/54 cases)
Haemoptysis	16
Incidental finding (lesion on CT)	11
Infective symptoms/exacerbation of COPD	7
Persistent Cough*	5
Chestpain	2
Hoarse voice	1
Weight loss	1

## Sheet: Table S2
	Healthy volunteers	Clinic group
		Without Cancer	With Cancer
Sex
Male	60 (14.5%)	52 (10.7%)	193 (39.6%)
Female	54 (11.1%)	20 (4.1%)	108 (22.2%)
Age
(24.9, 41.5]	9 (1.8%)	2 (0.4%)	1 (0.2%)
(41.5, 58]	38 (7.8%)	18 (3.7%)	44 (9.0%)
(58, 74.5]	64 (13.1%)	39 (8%)	176 (36.1%)
(74.5, 91.1]	3 (0.6%)	13 (2.7%)	80 (16.4%)
Smoking status
never	37 (7.6%)	5 (1%)	3 (0.6%)
> 12 months	36 (7.4%)	33 (6.8%)	165 (33.9%)
1-12 months	6 (1.2%)	8 (1.6%)	31 (6.4%)
< 1 month	0	1 (0.2%)	9 (1.8%)
current	35 (7.2%)	25 (5.1%)	93 (19.1%)
Pack-years
None	37 (7.6%)	5 (1%)	3 (0.6%)
0-10	19 (3.9%)	14 (2.9%)	20 (4.1%)
11-30	35 (7.2%)	20 (4.1%)	72 (14.8%)
> 30	22 (4.5%)	32 (6.6%)	206 (42.3%)
Unknown	1 (0.2%)	1 (0.2%)	0
Tissue
Nasal	114 (23.4%)	13 (2.7%)	125 (25.7%)
Bronchial	0	16 (3.3%)	58 (11.9%)
Both	0	43 (8.8%)	119 (24.4%)
Cancer status and subtype
No cancer	114 (23.4%)	72 (14.8%)	0
Adenocarcinoma	0	0	126 (25.9%)
Squamous cell carcinoma	0	0	99 (20.3%)
Not specified	0	0	20 (4.1%)
Ineligible	0	0	56 (11.5%)
Cancer Stage
None	114 (23.4%)	72 (14.8%)	0
Stage 1	0	0	50 (10.3%)
Stage 2	0	0	38 (7.8%)
Stage 3	0	0	79 (16.2%)
Stage 4	0	0	62 (12.7%)
Mix or Unknown	0	0	16 (3.3%)
Ineligible			56 (11.5%)
COPD
None	93 (19.1%)	25 (5.1%))	103 (21.1%)
Mild	9 (1.8%)	7 (1.4%)	47 (9.7%)
Moderate	4 (0.8%)	18 (3.7%)	66 (13.6%)
Severe	2 (0.4%)	6 (1.2%)	32 (6.6%)
Past history	0	5 (1%)	17 (3.5%)
Unknown	6 (1.2%)	11 (2.3%)	36 (7.4%)
Sup. Table 2: Clinical and demographic characteristics of the study subjects. Numbers in parentheses give the percentage of samples in each class.

## Sheet: Table S3
Table S3
GO terms enriched in genes differentially expressed in Clinic vs HV subjects
Cluster	ID	Description	p.adjust	geneID
UP	GO:0044782	cilium organization	2.94387e-32	CFAP74, NPHP4, CROCC, UBXN10, SPATA6, SSX2IP, ODF2L, VANGL2, SDCCAG8, WDR35, IFT172, DYNC2LI1, FAM161A, TMEM17, WDPCP, ALMS1, NPHP1, CFAP221, CLASP1, TTC21B, BBS5, DNAH7, TMEM237, STK36, ARMC9, TRAF3IP1, CCDC13, MAP4, DNAH1, CCDC66, ARL13B, ARL6, CEP97, IFT57, CFAP44, IFT122, NPHP3, CEP63, DZIP1L, CEP70, WWTR1, IFT80, CEP19, IQCG, HAUS3, HTT, CC2D2A, WDR19, CEP135, PKD2, BBS12, INTU, PLK4, SCLT1,…
UP	GO:0060271	cilium assembly	1.52307e-31	CFAP74, NPHP4, CROCC, UBXN10, SPATA6, SSX2IP, ODF2L, VANGL2, SDCCAG8, WDR35, IFT172, DYNC2LI1, FAM161A, TMEM17, WDPCP, ALMS1, NPHP1, CFAP221, CLASP1, TTC21B, BBS5, DNAH7, TMEM237, STK36, ARMC9, TRAF3IP1, CCDC13, MAP4, DNAH1, CCDC66, ARL13B, ARL6, CEP97, IFT57, CFAP44, IFT122, NPHP3, CEP63, DZIP1L, CEP70, WWTR1, IFT80, CEP19, IQCG, HAUS3, HTT, CC2D2A, WDR19, CEP135, INTU, PLK4, SCLT1, NEK1, ADAMTS…
UP	GO:1905515	non-motile cilium assembly	1.20103e-08	VANGL2, IFT172, TMEM17, CCDC13, MAP4, ARL13B, IFT57, IFT122, IFT80, CC2D2A, CEP135, INTU, MAK, PCM1, RP1, IFT74, BBS1, CEP126, DYNC2H1, BBS10, CENPJ, PIBF1, TOGARAM1, BBS4, IFT140, RPGRIP1L, BBS2, TMEM107, MKS1, CEP250
UP	GO:0097711	ciliary basal body-plasma membrane docking	1.20103e-08	NPHP4, SDCCAG8, ALMS1, NPHP1, CLASP1, CEP97, CEP63, CEP70, HAUS3, CC2D2A, CEP135, PLK4, SCLT1, CEP162, AHI1, FGFR1OP, AKAP9, CEP41, PCM1, TMEM67, HAUS6, KIF24, CEP78, CDK5RAP2, CNTRL, ODF2, CKAP5, CEP57, CEP164, CEP290, CEP83, NEDD1, TCTN1, TCTN2, CENPJ, DYNC1H1, TTBK2, CEP152, NDE1, CCP110, RPGRIP1L, MKS1, CEP192, NINL, CEP250, PCNT
UP	GO:0007018	microtubule-based movement	4.10912e-08	KIF1B, SFPQ, SSX2IP, TRIM46, CCSAP, FMN2, WDR35, IFT172, SPAST, DYNC2LI1, LRPPRC, CFAP221, TTC21B, DNAH7, TRAK2, STK36, TRAF3IP1, MAP4, DNAH1, DNAH12, IFT57, MAATS1, IFT122, NPHP3, IFT80, OPA1, HTT, WDR19, UCHL1, BBS12, DNAH5, KIF2A, MAP1B, KIF3A, KIF13A, DST, CFAP206, RSPH4A, SUN1, DNAH11, TTC26, WDR60, RPGR, PCM1, AP3M2, LRRC6, RFX3, IFT74, KIF27, ARHGAP21, ARMC4, KIF11, CFAP43, CFAP46, TUB, KI…
UP	GO:0061512	protein localization to cilium	7.79482e-07	CROCC, EFCAB7, WDR35, TTC21B, LZTFL1, CCDC66, ARL6, IFT122, CC2D2A, WDR19, TBC1D32, BBS9, TTC26, INPP5E, BBS1, DYNC2H1, TULP3, TCTN1, DZIP1, SPATA7, BBS4, IFT140, GAS8, RABEP1, CCDC40
UP	GO:0042073	intraciliary transport	8.68755e-06	SSX2IP, WDR35, IFT172, DYNC2LI1, TTC21B, TRAF3IP1, IFT57, IFT122, IFT80, WDR19, BBS12, KIF3A, TTC26, WDR60, RPGR, PCM1, IFT74, TUB, DYNC2H1, IFT81, IFT88, IFT140, CLUAP1, KIF3B, IFT27, RABL2B
UP	GO:0007224	smoothened signaling pathway	4.88461e-05	HIPK1, PRRX1, HHAT, WNT9A, IFT172, TMEM17, WDPCP, TTC21B, STK36, TRAF3IP1, ARL13B, ARL6, IFT57, BOC, IFT122, IFT80, EVC, CC2D2A, WDR19, INTU, DCDC2, SCUBE3, TBC1D32, GLI3, IQUB, TTC26, HIPK2, GAS1, PTCH1, DLG5, WDR11, DYNC2H1, CDON, TULP3, IFT81, TCTN1, TCTN2, CENPJ, DZIP1, KIAA0586, TTBK2, IFT140, RPGRIP1L, TMEM231, GAS8, MKS1, MEGF8, IFT27
UP	GO:0045494	photoreceptor cell maintenance	0.000238947	NPHP4, CROCC, USH2A, NPHP3, PROM1, BBS12, MAK, LCA5, RP1, NXNL2, ERCC6, CDHR1, TUB, USH1C, BBS1, MDM1, BBS10, SPATA7, BBS4, BBS2
UP	GO:0140056	organelle localization by membrane tethering	0.000383893	NPHP4, SDCCAG8, ALMS1, NPHP1, CLASP1, CEP97, CEP63, ESYT3, CEP70, HAUS3, CC2D2A, CEP135, PLK4, SCLT1, CEP162, AHI1, FGFR1OP, AKAP9, CEP41, PCM1, TMEM67, HAUS6, KIF24, CEP78, CDK5RAP2, CNTRL, ODF2, CKAP5, CEP57, CEP164, CEP290, CEP83, NEDD1, TCTN1, TCTN2, CENPJ, DYNC1H1, TTBK2, CEP152, GRAMD2A, NDE1, CCP110, RPGRIP1L, MKS1, CEP192, NINL, CEP250, KCNB1, PCNT
UP	GO:0018205	peptidyl-lysine modification	0.000548085	CHD5, PRDM2, RWDD3, PIAS3, ARNT, SETDB1, ASH1L, TPR, SMYD2, NUP133, SMYD3, NCOA1, SUPT7L, BCL11A, NAT8, KDM3A, KANSL3, LIPT1, EPC2, RIF1, KANSL1L, ING5, SETD5, SETD2, KLF15, MSL2, YEATS2, NSD2, PPARGC1A, SNCA, LEF1, PRDM5, JADE1, NUP155, ISL1, JADE2, NSD1, SIRT5, NUP153, KIAA1586, ZNF451, SENP6, MYB, PHF10, AUTS2, POM121, TRRAP, KMT2E, NUP205, KMT2C, PAXIP1, ZBED1, MSL3, BCOR, JADE3, TAF1, NAP1L2…
UP	GO:0016570	histone modification	0.000548085	SKI, CHD5, PRDM2, SFPQ, KDM4A, MYSM1, SETDB1, ASH1L, USP21, RNF2, ELK4, SMYD2, SMYD3, NCOA1, SUPT7L, KDM3A, KANSL3, EPC2, RIF1, KANSL1L, PER2, ING5, SETD5, SATB1, SETD2, NEK11, MSL2, YEATS2, RNF168, NSD2, PPARGC1A, REST, SNCA, LEF1, PRDM5, JADE1, NIPBL, ISL1, JADE2, SAP30L, NSD1, KDM1B, C6orf89, USP49, ZNF451, MYB, PHF10, AUTS2, TRRAP, KMT2E, KMT2C, PAXIP1, MSL3, BCOR, JADE3, HUWE1, PHF8, USP51, …
UP	GO:0016569	covalent chromatin modification	0.000820491	SKI, CHD5, PRDM2, SFPQ, KDM4A, MYSM1, SETDB1, ASH1L, USP21, RNF2, ELK4, SMYD2, SMYD3, NCOA1, SUPT7L, KDM3A, KANSL3, EPC2, RIF1, KANSL1L, PER2, ING5, SETD5, SATB1, SETD2, TASOR, NEK11, MSL2, YEATS2, RNF168, NSD2, PPARGC1A, REST, SNCA, LEF1, PRDM5, JADE1, NIPBL, ISL1, JADE2, SAP30L, NSD1, KDM1B, C6orf89, USP49, ZNF451, MYB, PHF10, AUTS2, TRRAP, KMT2E, KMT2C, PAXIP1, MSL3, BCOR, JADE3, HUWE1, PHF8, …
UP	GO:0022406	membrane docking	0.000953213	NPHP4, SDCCAG8, ALMS1, NPHP1, CLASP1, CEP97, CEP63, ESYT3, CEP70, HAUS3, CC2D2A, CEP135, PLK4, SCLT1, CEP162, AHI1, FGFR1OP, AKAP9, CEP41, PCM1, TMEM67, HAUS6, KIF24, CEP78, CDK5RAP2, CNTRL, ODF2, CKAP5, CEP57, CEP164, CEP290, CEP83, NEDD1, TCTN1, TCTN2, CENPJ, DYNC1H1, TTBK2, CEP152, GRAMD2A, NDE1, CCP110, RPGRIP1L, MKS1, CEP192, ROCK1, NINL, CEP250, KCNB1, PCNT
UP	GO:0007389	pattern specification process	0.0018544	SKI, SCMH1, ALX3, HIPK1, VANGL2, PBX1, RNF2, PLXNA2, IFT172, DYNC2LI1, TTC21B, LRP2, BBS5, PGAP1, ERBB4, TRAF3IP1, ACVR2B, TDGF1, ROBO1, ARL13B, ARL6, IFT57, IFT122, NPHP3, TP63, CC2D2A, WDR19, SHROOM3, PKD2, CXXC4, SPRY1, INTU, SFRP2, DNAH5, ISL1, SMAD5, SYNGAP1, TBC1D32, HEY2, AHI1, DLL1, DNAH11, GLI3, COBL, SEMA3A, HIPK2, GALNT11, XRCC2, MID1, BCOR, MED12, GATA4, NKX3-1, PRKDC, EYA1, LRRC6, DM…
UP	GO:0007368	determination of left, right symmetry	0.0018544	VANGL2, IFT172, DYNC2LI1, BBS5, ACVR2B, ARL13B, ARL6, IFT57, NPHP3, CC2D2A, PKD2, DNAH5, TBC1D32, AHI1, DLL1, DNAH11, GALNT11, GATA4, LRRC6, RFX3, IFT74, ARMC4, BICC1, DYNC2H1, SETDB2, DNAAF4, BBS4, PCSK6, IFT140, RPGRIP1L, DNAAF1, GAS8, MKS1, CCDC40, MIB1, SMAD2, RTTN, KIF3B, MEGF8
UP	GO:0021915	neural tube development	0.00378373	SKI, ARID1A, GLMN, PHGDH, VANGL2, PLXNA2, NUP133, IFT172, LRP2, TRAF3IP1, SETD2, ARL13B, IFT57, IFT122, NPHP3, CC2D2A, WDR19, SHROOM3, PKD2, INTU, SFRP2, TCF7, TBC1D32, GLI3, COBL, MED12, FZD6, PTCH1, TSC1, KIF20B, DCHS1, TULP3, PRICKLE1, TCTN1, KDM2B, SALL2, MTHFD1, ZFP36L1, BBS4, IFT140, PKD1, RPGRIP1L, DVL2, TMEM107, NF1, MKS1, MIB1, ARHGAP35, CELSR1
UP	GO:0099111	microtubule-based transport	0.0114599	KIF1B, SFPQ, SSX2IP, TRIM46, WDR35, IFT172, SPAST, DYNC2LI1, LRPPRC, TTC21B, TRAK2, TRAF3IP1, IFT57, IFT122, IFT80, OPA1, HTT, WDR19, UCHL1, BBS12, MAP1B, KIF3A, KIF13A, DST, SUN1, TTC26, WDR60, RPGR, PCM1, AP3M2, IFT74, ARHGAP21, TUB, DLG2, DYNC2H1, IFT81, IFT88, SPG11, IFT140, CLUAP1, RHOT1, KIF3B, IFT27, RABL2B
UP	GO:0006281	DNA repair	0.014532	TP73, SFPQ, EXO5, NUCKS1, FMN2, SMC6, GEN1, MSH6, ETAA1, REV1, ERCC3, WDR33, ZRANB3, EPC2, RIF1, INO80D, BARD1, XPC, SETD2, PARP3, POLQ, TOPBP1, ATR, RNF168, UVSSA, NSD2, BOD1L1, HELQ, ABRAXAS1, HMGB2, NEIL3, TENT4A, ERCC8, MSH3, SLF1, RAD50, MDC1, POLH, MMS22L, REV3L, MCM9, EYA4, SHPRH, PMS2, FIGNL1, EGFR, XRCC2, PAXIP1, POLA1, SMC1A, HUWE1, USP51, RADX, BRCC3, WRN, SPIDR, PRKDC, EYA1, RAD54B, R…
UP	GO:0030705	cytoskeleton-dependent intracellular transport	0.0486081	KIF1B, SFPQ, SSX2IP, TRIM46, WDR35, IFT172, SPAST, DYNC2LI1, LRPPRC, TTC21B, TRAK2, TRAF3IP1, IFT57, IFT122, IFT80, OPA1, HTT, WDR19, UCHL1, BBS12, MAP1B, KIF3A, KIF13A, DST, SUN1, TTC26, WDR60, RPGR, PCM1, AP3M2, IFT74, ARHGAP21, TUB, DLG2, DYNC2H1, IFT81, IFT88, SPG11, IFT140, CLUAP1, RHOT1, KIF3B, IFT27, RABL2B
DWN	GO:0036230	granulocyte activation	2.2698e-30	TNFRSF1B, PADI2, DDOST, FGR, PTAFR, CAP1, PSMA5, CD53, S100A11, ILF2, LAMTOR2, MNDA, FCER1G, FCGR2A, HSPA6, FCGR2B, FCGR3B, ARPC5, PTPRC, ARL8A, CD55, QPCT, VAMP8, TNFAIP6, CXCR2, CXCR1, TMBIM1, SLC11A1, ATG7, RHOA, APEH, GYG1, MME, S100P, CXCL8, CXCL6, CXCL1, PPBP, ANXA3, HPSE, LPCAT1, CD14, DIAPH1, DOCK2, STK10, RAB24, DOK3, SERPINB1, CSNK2B, HSPA1A, NEU1, VNN1, HEBP2, RNASET2, PSMB1, RAC1, PSM…
DWN	GO:0002446	neutrophil mediated immunity	3.94278e-29	TNFRSF1B, PADI2, DDOST, FGR, PTAFR, CAP1, PSMA5, CD53, S100A11, ILF2, LAMTOR2, MNDA, FCER1G, FCGR2A, HSPA6, FCGR3B, ARPC5, PTPRC, ARL8A, CD55, QPCT, VAMP8, TNFAIP6, CXCR2, CXCR1, TMBIM1, SLC11A1, JAGN1, ATG7, RHOA, APEH, GYG1, MME, S100P, WDR1, CXCL6, CXCL1, PPBP, ANXA3, HPSE, LPCAT1, CD14, DIAPH1, DOCK2, STK10, RAB24, DOK3, SERPINB1, CSNK2B, HSPA1A, NEU1, VNN1, HEBP2, RNASET2, PSMB1, RAC1, PSMA2…
DWN	GO:0002757	immune response-activating signal transduction	6.5575e-14	CDC42, GPATCH3, FGR, THEMIS2, PSMB2, PDE4B, BCL10, PSMA5, PSMB4, S100A14, MNDA, FCER1G, FCGR2A, FCGR3A, FCGR2B, ARPC5, PTPRC, MAPKAPK2, ACTR3, WIPF1, CTLA4, ARPC2, ARPC4, BRK1, RFTN1, MYD88, MAPKAPK3, NFKBIZ, TNIP2, TNIP3, IRF1, CD14, TNIP1, HAVCR2, LCP2, IRF4, NCR3, HSPA1A, PSMB8, HLA-DPB1, ESR1, PSMB1, ACTB, RAC1, PSMA2, MYO1G, LAT2, ARPC1B, PSMC2, TLR8, WAS, BTK, BLK, LY96, STOML2, CTSL, SYK, …
DWN	GO:0006909	phagocytosis	3.8459e-11	CDC42, FGR, XKR8, SYT11, FCER1G, FCGR2A, FCGR3A, FCGR2B, ARPC5, PTPRC, IL1B, ACTR3, WIPF1, ARPC2, SLC11A1, ARPC4, BRK1, PPARG, MYD88, GATA2, ANXA3, CD14, DOCK2, TNF, AIF1, TREM2, ATG5, ACTB, RAC1, MYO1G, ARPC1B, SRPX, WAS, IL2RG, MSR1, ANXA1, SYK, GSN, ANXA11, NR1H3, P2RY6, MYO7A, BIN2, NCKAP1L, ARPC3, TYRO3, RAB27A, MESD, MAPK3, CORO1A, ITGAM, IRF8, MYO1C, RAB34, CD300A, CD300LF, GRB2, UNC13D, S…
DWN	GO:0019882	antigen processing and presentation	1.41107e-10	VAMP3, CAPZB, PSMB2, PSMA5, PSMB4, FCGR2B, ARF1, VAMP8, SLC11A1, SEC13, RFTN1, AP2M1, HLA-A, PSMB8, HLA-DPB1, TREM2, ATG5, RAB32, PSMB1, PSMA2, NCF1, FGL2, AP1S1, PSMC2, CYBB, WAS, BCAP31, DCTN3, CLTA, CTSL, PSMB7, SEC24C, ACTR1A, PSMD13, AP2A2, PSMC3, KLC2, CLEC4A, DCTN2, RAB35, PSMB5, PSME1, PSMC1, LGMN, RAB27A, PSMA4, DCTN5, PSMD7, PSMB6, CD68, RAB34, PSMD3, PSMA7, AP3D1, CD209, ICAM1, AP1M2, …
DWN	GO:0002250	adaptive immune response	2.44518e-09	MAD2L2, TNFRSF1B, C1QA, C1QC, C1QB, RNF19B, BCL10, FCRL4, CD1A, CD1C, CD1E, CD48, SLAMF7, FCER1G, FCGR2B, SH2D1B, TNFSF18, PTPRC, CD55, HLX, DUSP10, NLRP3, IL1RL1, IL1B, CTLA4, SLC11A1, RFTN1, NFKBIZ, CD86, IL7R, IRF1, HAVCR2, IRF4, GNL1, TNF, PRDM1, MYO1G, LAT2, FGL2, TLR8, WAS, TFE3, BTK, SASH3, FAM49B, TSTA3, ANXA1, CTSL, SYK, DCLRE1C, NFKB2, OTUB1, CLCF1, CD3E, CD3D, CLEC4A, IL23A, GPR183, RI…
DWN	GO:0006119	oxidative phosphorylation	3.03e-08	NDUFS5, UQCRH, NDUFS2, COA6, COX5B, RHOA, NDUFB4, ATP5ME, NDUFS6, COX7C, UQCRQ, UQCC2, NDUFA4, ATP5MF, NDUFB11, COX7B, NDUFA1, UQCRB, COX6C, NDUFB9, NDUFB6, VCP, STOML2, COX8A, ATP5MG, NDUFA9, SHMT2, COX6A1, DNAJC15, COX5A, NDUFB10, COX4I1, ATP5PD, NDUFV2, ATP5F1E, UQCR11, UQCRFS1, COX6B1, BID, UQCR10, ATP5PF, ATP5PO
DWN	GO:0022411	cellular component disassembly	5.34936e-08	AURKAIP1, MRPL20, PADI2, MUL1, C1QA, C1QC, C1QB, MRPS15, MRPL37, SNAPIN, HAX1, GBA, UBQLN4, MRPL33, PLEK, HTRA2, HK2, CAPG, VAMP8, DPP4, MRPL44, BOK, ATG7, VILL, APEH, TWF2, WDR1, MRPL36, MRPS36, VDAC1, MRPL22, TNF, HMGA1, MRPS18A, MRPL14, MRPL18, PLG, MRPL32, CDK5, FUNDC1, TIMP1, TBC1D25, MCTS1, BMP1, CHMP7, MRPL13, VCP, CTSL, GSN, DKK1, CHCHD1, FRAT2, MRPL43, ADAM8, MRPL17, TSG101, STX5, TRMT11…
DWN	GO:0097530	granulocyte migration	1.34221e-07	CSF3R, PDE4B, S100A14, TGFB2, CXCR2, JAGN1, HRH1, WDR1, CXCL8, CXCL6, EDN1, RAC1, CCL24, RARRES2, MPP1, ANXA1, SYK, ADAM8, JAML, C3AR1, NCKAP1L, IL23A, CMKLR1, LGALS3, DAPK2, MAPK3, CKLF, KARS, CD300A, PREX1, VAV1, C5AR2, RAC2, ITGB2
DWN	GO:0070498	interleukin-1-mediated signaling pathway	2.8988e-07	PSMB2, PSMA5, PSMB4, IL1R2, IL1B, MYD88, TNIP2, PSMB8, PSMB1, PSMA2, PSMC2, PSMB7, MAP3K8, BTRC, PSMD13, PSMC3, RPS6KA4, RELA, PELI3, UBC, PSMB5, PSME1, NFKBIA, PSMC1, PSMA4, MAPK3, PSMD7, PSMB6, PSMD3, PSMA7, UBA52, PSMD8, PSMC4, RBX1
DWN	GO:0042110	T cell activation	2.67418e-06	TNFRSF18, TNFRSF1B, DDOST, CDC42, BCL10, CD1C, FCGR2B, TNFSF18, PTPRC, CD55, HLX, DUSP10, NLRP3, IL1B, DPP4, CTLA4, SLC11A1, RHOA, SELENOK, NFKBIZ, CD86, IL7R, IRF1, HAVCR2, DOCK2, PRELID1, IRF4, CD83, SOX4, AIF1, HLA-DPB1, TREML2, PRDM1, ATG5, VNN1, MAD1L1, RAC1, FGL2, WAS, SASH3, FAM49B, STOML2, ANXA1, SYK, GSN, MAP3K8, VSIR, ADAM8, CD151, CCDC88B, JAML, CD3E, CD3D, CLEC4A, CLEC4E, NCKAP1L, IL2…
DWN	GO:0022900	electron transport chain	2.98675e-06	SH3BGRL3, NDUFS5, AKR1A1, UQCRH, NDUFS2, GLRX2, COA6, COX5B, NDUFB4, NDUFS6, NDUFAF2, COX7C, GLRX, UQCRQ, COX7A2, NDUFA4, NCF1, AKR1B1, CYBB, NDUFB11, COX7B, NDUFA1, UQCRB, COX6C, NDUFB9, TSTA3, NDUFB6, GLRX3, COX8A, FDX1, NDUFA9, COX6A1, DNAJC15, C15orf48, COX5A, ETFA, NDUFB10, CIAPIN1, COX4I1, NDUFV2, IDH3B, UQCR11, UQCRFS1, COX6B1, BID, UQCR10
DWN	GO:0007005	mitochondrion organization	3.53145e-06	MUL1, SFN, SLC9A1, NDUFS5, HAX1, GBA, LMNA, NDUFS2, TIMM17A, SLC35F6, HTRA2, HK2, MAIP1, MFF, BOK, ATG7, CCK, GPX1, TIMMDC1, COX17, NDUFB4, FAM162A, ACAD9, ATP5ME, NDUFS6, NDUFAF2, VDAC1, ABLIM3, PRELID1, HSPA1A, BAK1, UQCC2, TREM2, HEBP2, RAB32, GGCT, HGF, ATP5MF, CAV2, CDK5, FUNDC1, NDUFB11, TIMM17B, HSD17B10, NDUFA1, NDUFB9, NDUFB6, STOML2, TIMM10, AIP, CTTN, COA4, TIMM8B, ATP5MG, TIGAR, NDUFA…
DWN	GO:0006487	protein N-linked glycosylation	5.12627e-06	DDOST, DHDDS, OST4, RPN1, ALG3, ST6GAL1, SRD5A3, TMEM165, OSTC, MGAT4B, MGAT1, PGM3, UBE2J1, VCP, ALG2, DPM2, TMEM258, SYVN1, STT3A, DAD1, FUT8, MVD, MPDU1, RPN2
DWN	GO:1902600	hydrogen ion transmembrane transport	7.70717e-06	SLC9A1, ATP6V0B, COX17, ATP5ME, COX7C, ATP6V0E1, SLC17A5, COX7A2, NDUFA4, ATP5MF, ATP6V1F, TMSB4X, COX7B, ATP6AP1, ATP6V1B2, COX6C, STOML2, ATP6V1G1, SLC2A8, SLC2A6, COX8A, ATP5MG, PHB2, SLC25A3, COX6A1, ATP6V1D, C15orf48, COX5A, COX4I1, ATP2A3, ATP6V0A1, SLC9A3R1, ATP5PD, SLC9A8, ATP5F1E, COX6B1, ACTN4, ATP6V1E1, ATP5PF, ATP5PO
DWN	GO:0030041	actin filament polymerization	8.05055e-06	HAX1, ARPC5, ARF1, CAPG, ACTR3, BIN1, ARPC2, ARPC4, BRK1, VILL, RHOA, TWF2, DIAPH1, AIF1, RAC1, CCL26, CCL24, BAIAP2L1, ARPC1B, TMSB4X, WAS, GSN, CDC42EP2, CTTN, EPS8, NCKAP1L, ARPC3, MSRB1, CORO1A, MYO1C, PFN1, GRB2, HCK, PREX1, ICAM1, PLEKHG2, VASP, MYADM, CDC42EP5
DWN	GO:0006415	translational termination	8.42692e-06	AURKAIP1, MRPL20, MRPS15, MRPL37, MRPL33, MRPL44, APEH, MRPL36, MRPS36, MRPL22, MRPS18A, MRPL14, MRPL18, MRPL32, MRPL13, CHCHD1, MRPL43, MRPL17, TRMT112, MRPL51, MRPL52, MRPS11, MRPL28, MRPS34, EIF5A, MRPL10, MRPL27, MRPL58, MRPS7, MRPL54, MRPS12
DWN	GO:0007159	leukocyte cell-cell adhesion	9.34357e-06	CDC42, PTAFR, BCL10, FCGR2B, PTPRC, CD55, HLX, DUSP10, NLRP3, IL1B, DPP4, CTLA4, RHOA, SELENOK, NFKBIZ, CD86, IL7R, IRF1, TNIP1, HAVCR2, STK10, CD83, TNF, AIF1, HLA-DPB1, VNN1, MAD1L1, RAC1, SASH3, FAM49B, TSTA3, ANXA1, SYK, KLF4, ASS1, MAP3K8, VSIR, ADAM8, FERMT3, CCDC88B, RELA, CD3E, ITGA5, NCKAP1L, IL23A, SELPLG, PNP, LGALS3, CD276, IL4R, CORO1A, DUSP3, CD300A, GRB2, SDC4, CEBPB, AP3D1, VAV1, …
DWN	GO:0043620	regulation of DNA-templated transcription in response to stress	9.71967e-06	PSMB2, PSMA5, PSMB4, HSPA1A, PSMB8, PSMB1, PSMA2, PSMC2, TCIM, ELOC, PSMB7, HSPA5, PSMD13, PSMC3, RELA, UBC, PSMB5, PSME1, PSMC1, PSMA4, ELOB, PSMD7, PSMB6, PSMD3, CEBPB, PSMA7, DNAJB1, UBA52, PSMD8, PSMC4, EGLN2, HMOX1, ATF4, RBX1
DWN	GO:0033238	regulation of cellular amine metabolic process	1.07827e-05	PSMB2, PSMA5, PSMB4, NR4A2, PSMB8, PSMB1, PSMA2, PSMC2, GPR37, PSMB7, PSMD13, PSMC3, PDE1B, PSMB5, PSME1, PSMC1, PSMA4, ITGAM, PSMD7, PSMB6, PSMD3, PSMA7, OAZ1, PSMD8, PSMC4, ITGB2
DWN	GO:0071216	cellular response to biotic stimulus	1.35303e-05	TNFRSF1B, PTAFR, PDE4B, BCL10, FCGR2B, TMCO1, CD55, NLRP3, IL1B, RHOA, TNIP2, WFS1, CXCL8, CXCL6, TNIP3, CD180, CD14, HAVCR2, LY86, TNF, PPARD, TREM2, BTK, LY96, SYK, HSPA5, LCN2, ASS1, NR1H3, RELA, MUS81, TIGAR, CTSG, NFKBIA, SELENOS, LITAF, MAPK3, IRF8, SHPK, CD68, HCK, CEBPB, TICAM1, ICAM1, NFKBIB, LILRB2, LILRA2, TSPO
DWN	GO:0045730	respiratory burst	1.63689e-05	CD52, CD55, DUSP10, SLC11A1, SELENOK, RAC1, NCF1, CYBB, PGAM1, GRN, CYBC1, HCK, RPS19, NCF4, RAC2
DWN	GO:0071453	cellular response to oxygen levels	1.65547e-05	ENO1, SLC9A1, PSMB2, CLCA1, PSMA5, PSMB4, LMNA, PTGS2, ATG7, PPARG, FAM162A, EDN1, PSMB8, PPARD, PSMB1, PSMA2, CHCHD2, PSMC2, CYBB, ATP6AP1, ELOC, NDRG1, ATP6V1G1, PSMB7, ADAM8, PSMD13, PSMC3, HYOU1, TIGAR, PHB2, UBC, RGCC, PSMB5, PSME1, PSMC1, PSMA4, ELOB, VASN, PSMD7, PSMB6, PSMD3, PMAIP1, PSMA7, ICAM1, UBA52, PSMD8, PSMC4, EGLN2, HMOX1, ATF4, RBX1, S100B
DWN	GO:0001818	negative regulation of cytokine production	3.07568e-05	MUL1, GPATCH3, SARS, GBA, SYT11, FCGR2B, PTPRC, TGFB2, NLRP3, TRIB2, IL1R2, IL1RL1, SLC11A1, HAVCR2, SERPINB1, CD83, PPP1R11, TNF, ILRUN, TREM2, RAC1, HDAC9, HGF, TLR8, TMSB4X, BTK, LAPTM4B, ANXA1, KLF4, SRGN, VSIR, UBE2L6, RPS6KA4, ARRB1, WNT11, CLEC4A, NCKAP1L, IL23A, CMKLR1, RGCC, SELENOS, MEFV, NUTF2, ARRB2, NPLOC4, ACP5, JAK3, HOMER3, TYROBP, BCL3, RELB, C5AR2, CD33, LILRA5, LILRA4, HMOX1, T…
DWN	GO:0042108	positive regulation of cytokine biosynthetic process	3.24114e-05	TNFRSF8, PTAFR, BCL10, PTPRC, MAPKAPK2, IL1B, CD86, IRF1, IRF4, TNF, LTB, HSPB1, TLR8, CYBB, SYK, RELA, CD3E, CD276, TICAM1, TYROBP, BCL3, HMOX1
DWN	GO:0060071	Wnt signaling pathway, planar cell polarity pathway	3.85098e-05	CDC42, PSMB2, PSMA5, PSMB4, RHOA, AP2M1, DAB2, PSMB8, PSMB1, RAC1, PSMA2, PSMC2, PSMB7, DKK1, PSMD13, AP2A2, PSMC3, WNT11, PSMB5, PSME1, PSMC1, PSMA4, PSMD7, ARRB2, PSMB6, PFN1, PSMD3, PSMA7, PSMD8, PSMC4, AP2S1
DWN	GO:0031146	SCF-dependent proteasomal ubiquitin-dependent protein catabolic process	6.0859e-05	FBXO2, PSMB2, PSMA5, PSMB4, PSMB8, PSMB1, PSMA2, PSMC2, PSMB7, BTRC, PSMD13, PSMC3, PSMB5, PSME1, PSMC1, PSMA4, PSMD7, PSMB6, PSMD3, PSMA7, PSMD8, PSMC4, RBX1
DWN	GO:0110053	regulation of actin filament organization	6.62941e-05	CDC42, SLC9A1, TACSTD2, S100A10, HAX1, ARPC5, ARF1, PLEK, CAPG, ACTR3, BIN1, ARPC2, ARPC4, BRK1, VILL, RHOA, TWF2, WDR1, RAC1, CCL26, CCL24, BAIAP2L1, ARPC1B, MET, TMSB4X, WAS, GSN, CDC42EP2, CFL1, CTTN, WNT11, EPS8, RAPGEF3, NCKAP1L, ARPC3, RGCC, GPR65, CORO1A, MYO1C, INPP5K, PFN1, GRB2, HCK, SDC4, PREX1, ICAM1, PLEKHG2, VASP, MYADM, CDC42EP5
DWN	GO:0002697	regulation of immune effector process	9.55326e-05	MAD2L2, TNFRSF1B, MUL1, C1QA, C1QC, C1QB, GPATCH3, FGR, PTAFR, BCL10, FCER1G, FCGR2B, SH2D1B, PTPRC, CD55, TGFB2, HLX, DUSP10, NLRP3, VAMP8, IL1B, SELENOK, NFKBIZ, CD86, GATA2, CXCL6, IL7R, HAVCR2, IRF4, SERPINB9, TNF, NCR3, ILRUN, ATG5, FGL2, WAS, BTK, SASH3, FAM49B, ANXA1, SYK, CLCF1, C3AR1, A2M, IL23A, RIPK3, LGALS3, SEMA7A, IL4R, MAPK3, ITGAM, KARS, ARRB2, GRN, PHB, CD300A, UNC13D, NPLOC4, TI…
DWN	GO:1902905	positive regulation of supramolecular fiber organization	0.000106859	CDC42, S100A10, ARPC5, ARF1, PLEK, ACTR3, BIN1, ARPC2, ARPC4, BRK1, GPX1, RHOA, EDN1, HSPA1A, RAC1, CCL26, CCL24, BAIAP2L1, ARPC1B, MET, WAS, GSN, CDC42EP2, CFL1, CTTN, WNT11, RAPGEF3, NCKAP1L, ARPC3, RGCC, GPR65, CORO1A, MYO1C, PFN1, GRB2, HCK, SDC4, ICAM1, COLGALT1, APOE, VASP, CDC42EP5, DRG1
DWN	GO:0045862	positive regulation of proteolysis	0.000149612	AURKAIP1, ENO1, TNFRSF1B, CASP9, MUL1, BCL10, CCN1, F3, EFNA1, GBA, TIMM17A, NLRP3, TRIB2, HTRA2, IL1B, HSPE1, SUMO1, BOK, PPARG, CCK, RHOA, FAM162A, DAP, DAB2, TNIP1, PRELID1, TNF, HSPA1A, BAK1, TREM2, ZFAND2A, PSMC2, BCAP31, VCP, GSN, VSIR, BTRC, ADAM8, PACSIN3, PSMC3, ARRB1, PICALM, PSMC1, LGMN, RPS27L, MEFV, MAPK3, KARS, CBFA2T3, P2RX1, GRN, PHB, PMAIP1, DDRGK1, EDEM2, SEMG2, ADRM1, PSMC4, GS…
DWN	GO:0032496	response to lipopolysaccharide	0.000154034	TNFRSF1B, CASP9, PTAFR, PDE4B, BCL10, S100A14, PTGS2, MAPKAPK2, CD55, DUSP10, NLRP3, IL1B, SLC11A1, RHOA, MAPKAPK3, TNIP2, CXCL8, CXCL6, TNIP3, NOCT, MGST2, CD180, CD14, HAVCR2, LY86, EDN1, TNF, PPARD, TREM2, CITED1, LY96, LCN2, PTGES, ASS1, NFKB2, ADM, NR1H3, RELA, IL10RA, CTSG, NFKBIA, BDKRB1, SELENOS, LITAF, MAPK3, IRF8, SHPK, CD68, THBD, HCK, CEBPB, TICAM1, ICAM1, ACP5, NFKBIB, LILRB2, LILRA2…
DWN	GO:0030970	retrograde protein transport, ER to cytosol	0.000200286	AUP1, UBE2J1, BCAP31, DERL1, VCP, SEC61B, SYVN1, UBAC2, SELENOS, DERL2, NPLOC4, HM13, EDEM2
DWN	GO:1903513	endoplasmic reticulum to cytosol transport	0.000200286	AUP1, UBE2J1, BCAP31, DERL1, VCP, SEC61B, SYVN1, UBAC2, SELENOS, DERL2, NPLOC4, HM13, EDEM2
DWN	GO:0035966	response to topologically incorrect protein	0.000261341	LMNA, PREB, HSPE1, BOK, MANF, SRPRB, DNAJB11, WFS1, CXCL8, HSPA1A, RNF5, DAXX, BAK1, AGR2, HSPB1, DNAJB9, DERL1, DNAJA1, VCP, CREB3, HSPA5, TOR1A, PPP2R5B, SYVN1, YIF1A, HYOU1, HSPA8, SRPRA, SELENOS, BFAR, DERL2, EDEM2, MYDGF, ASNA1, CALR, DNAJB1, COMP, GSK3A, BAX, SDF2L1, ATF4
DWN	GO:0034976	response to endoplasmic reticulum stress	0.000306511	FBXO2, LMNA, FCGR2B, TMCO1, PREB, AUP1, GORASP2, BOK, MANF, SELENOK, SRPRB, DNAJB11, WFS1, CXCL8, HSPA1A, RNF5, BAK1, UBE2J1, AGR2, DNAJB9, SRPX, BCAP31, DERL1, VCP, CREB3, SEC61B, HSPA5, TOR1A, PPP2R5B, SYVN1, YIF1A, CASP4, HYOU1, SRPRA, UBAC2, SELENOS, BFAR, DERL2, NPLOC4, PMAIP1, DDRGK1, HM13, EDEM2, CEBPB, MYDGF, ASNA1, CALR, GSK3A, BAX, RCN3, SDF2L1, RNF185, ATF4
DWN	GO:0001906	cell killing	0.000389709	PRDX1, SLAMF7, FCGR2B, PTPRC, CD55, CXCL6, IL7R, HAVCR2, SERPINB9, HIST1H2BJ, HIST1H2BK, NCR3, ULBP2, DEFB4A, FAM49B, TSTA3, IL23A, RIPK3, CTSG, GZMB, RAB27A, CORO1A, ITGAM, ARRB2, UNC13D, ROMO1, GZMM, VAV1, STXBP2, FCER2, ICAM1, TYROBP, RPS19, PVR, NECTIN2
DWN	GO:0006457	protein folding	0.000413024	CCT3, PFDN2, HSPA6, CCT4, MOGS, PDCL3, HSPE1, DNAJB11, WFS1, GRPEL1, CCT5, PFDN1, TTC1, CSNK2B, HSPA1A, PFDN6, HSPB1, GNAI1, DNAJB6, PRDX4, DERL1, DNAJA1, BAG1, VCP, HSPA5, TOR1A, AIP, HSPA8, FKBP4, GNG2, PSMC1, PPIB, MESD, MPDU1, GRN, SPHK1, FKBP1A, PDRG1, CALR, DNAJB1
DWN	GO:0032418	lysosome localization	0.000459898	FGR, S100A13, SNAPIN, FCER1G, FAM98A, VAMP8, GATA2, LAT2, BTK, HPS6, LAMTOR1, BLOC1S1, IL4R, DEF8, RAB34, MILR1, CD300A, UNC13D, STXBP2, HMOX1, RAC2
DWN	GO:1905330	regulation of morphogenesis of an epithelium	0.000459898	CDC42, PSMB2, TACSTD2, PSMA5, PSMB4, RHOA, AP2M1, DAB2, TNF, PSMB8, ESR1, PSMB1, RAC1, PSMA2, HGF, PSMC2, CITED1, PSMB7, DKK1, PSMD13, AP2A2, PSMC3, WNT11, PHB2, PSMB5, PSME1, PSMC1, PSMA4, ITGAX, PSMD7, ARRB2, PSMB6, PFN1, PSMD3, PSMA7, SIRT6, PSMD8, PSMC4, AP2S1, LIF
DWN	GO:0090150	establishment of protein localization to membrane	0.000475915	VAMP3, SFN, HPCA, SSR2, GORASP2, MAIP1, RPL37A, ZFAND2B, MFF, RFTN1, RPL24, SEC61A1, SSR3, RTP1, RPL37, NCF1, CDK5, UBL4A, RPS20, RPL35, HSPA5, TIMM10, SRPRA, KRT18, RPS26, RPL41, GZMB, RPS29, SRP14, CEMIP, ITGAM, TIMM22, MYO1C, INPP5K, VAMP2, RAB34, RPL27, RPL38, SRP68, PMAIP1, CHMP4B, RPS21, ARFRP1, RPS28, ASNA1, RAB8A, UBA52, RPS16, RPS19, CALM3, BAX, RPS11, BID, YWHAH, TOMM22, ITGB2
DWN	GO:0140053	mitochondrial gene expression	0.000558413	AURKAIP1, MRPL20, MRPS15, MRPL37, MRPL33, MRPL44, MRPL36, MRPS36, MRPL22, UQCC2, MRPS18A, MRPL14, MRPL18, MALSU1, MRPL32, TBRG4, HSD17B10, MRPL13, CHCHD1, MRPL43, MRPL17, MRPL51, SHMT2, MRPL52, MRPS11, MRPL28, MRPS34, COA3, MRPL10, MRPL27, MRPL58, MRPS7, MRPL54, MPV17L2, MRPS12
DWN	GO:0099024	plasma membrane invagination	0.000821263	CDC42, XKR8, FCER1G, FCGR2B, ARF1, PPARG, RHOA, GATA2, AIF1, TREM2, MSR1, GSN, BIN2, NCKAP1L, ITGAM, CD300A, ITGB2
DWN	GO:0060713	labyrinthine layer morphogenesis	0.000821263	GJB5, CCN1, DNAJB6, ADM, ST14, SPINT1, GRB2, SOCS3, SPINT2, WNT7B
DWN	GO:0019068	virion assembly	0.00137645	RAB1A, CHMP7, TSG101, RAB1B, VPS37B, UBC, CHMP1A, SNF8, CHMP6, CHMP1B, CHMP4B, UBA52, APOE, CHMP2A
DWN	GO:0032943	mononuclear cell proliferation	0.00146221	TNFRSF1B, MNDA, FCGR2B, TNFSF18, PTPRC, CD55, IL1B, CTLA4, SLC11A1, SELENOK, IL7R, IRF1, HAVCR2, DOCK2, LST1, AIF1, HLA-DPB1, CDKN1A, MAD1L1, BTK, SASH3, ANXA1, VSIR, CD151, MS4A1, CCDC88B, CLCF1, GAL, CD3E, NCKAP1L, IL23A, GPR183, PNP, RIPK3, LGALS3, CD276, CORO1A, CD300A, SDC4, CEBPB, TICAM1, CD209, CD22, TYROBP, CD79A, BAX, LILRB2, RAC2, ICOSLG
DWN	GO:0043300	regulation of leukocyte degranulation	0.00152675	FGR, PTAFR, FCER1G, FCGR2B, VAMP8, GATA2, SYK, IL4R, ITGAM, CD300A, UNC13D, STXBP2, HMOX1, RAC2, ITGB2
DWN	GO:0002526	acute inflammatory response	0.00153076	C1QA, C1QC, C1QB, F3, FCER1G, FCGR2B, SERPINC1, PTGS2, CD55, NLRP3, IL1B, CXCR2, PPARG, TNF, TREM1, VNN1, BTK, PTGES, ASS1, ADAM8, C3AR1, A2M, SERPINA1, C2CD4A, C2CD4B, SELENOS, PHB, ADCYAP1, CEBPB, ICAM1, FFAR2, C5AR2, OSM, APOL2
DWN	GO:0042089	cytokine biosynthetic process	0.00173366	TNFRSF8, PTAFR, BCL10, PTPRC, MAPKAPK2, TRIB2, IL1B, CD86, IRF1, IRF4, TNF, LTB, UBE2J1, HSPB1, TLR8, CYBB, SYK, KLF4, RELA, CD3E, CD276, MAP2K3, CEBPB, TICAM1, TYROBP, BCL3, HMOX1
DWN	GO:0070085	glycosylation	0.00196877	DDOST, DHDDS, GBA, B4GALT3, OST4, GALNT5, GALNT3, B3GNT7, TMEM115, B4GALT4, RPN1, ALG3, ST6GAL1, SRD5A3, TMEM165, OSTC, MGAT4B, MGAT1, PGM3, UBE2J1, MAN1A1, CRPPA, VCP, ALG2, DPM2, GBGT1, SLC35C1, TMEM258, SYVN1, STT3A, ST3GAL4, MUCL1, DAD1, FUT8, PMM2, CHST4, MVD, MPDU1, SDF2, RPN2, FUT6, FUT3, B3GNT3, B3GNT8, FUT2, FUT1, MFNG, A4GALT
DWN	GO:0010972	negative regulation of G2, M transition of mitotic cell cycle	0.00196877	PSMB2, PSMA5, PSMB4, PSMB8, PSMB1, PSMA2, PSMC2, PINX1, PSMB7, PSMD13, PSMC3, PSMB5, PSME1, PSMC1, PSMA4, PSMD7, PSMB6, PSMD3, PSMA7, PSMD8, PSMC4, RBX1
DWN	GO:1905897	regulation of response to endoplasmic reticulum stress	0.00196877	FCGR2B, BOK, MANF, WFS1, HSPA1A, BAK1, UBE2J1, AGR2, DNAJB9, BCAP31, CREB3, HSPA5, SYVN1, HYOU1, UBAC2, SELENOS, BFAR, DERL2, PMAIP1, EDEM2, BAX, RNF185
DWN	GO:0072655	establishment of protein localization to mitochondrion	0.0020705	SFN, HAX1, TIMM17A, HTRA2, HK2, MAIP1, MFF, ABLIM3, TIMM17B, DNAJA1, TIMM10, AIP, TIMM8B, GZMB, TIMM22, PMAIP1, TIMM13, UBL5, GSK3A, CALM3, SAE1, BAX, BID, UBE2L3, YWHAH, FBXO7, RAC2, TOMM22, TSPO
DWN	GO:0006914	autophagy	0.0020705	MUL1, ATP6V0B, LAMTOR5, SNAPIN, HAX1, GBA, UBQLN4, LAMTOR2, RAB1A, HTRA2, HK2, VAMP8, BOK, ATG7, DAP, VDAC1, ATP6V0E1, RAB24, CSNK2B, RNF5, TREM2, ATG5, HSPB1, HGF, MET, CDK5, RHEB, SRPX, FUNDC1, TBC1D25, ATP6V1B2, VCP, ATP6V1G1, DEPP1, PSAP, NLRP6, TSG101, RAB1B, TPCN2, CTTN, LAMTOR1, IL10RA, HSPA8, TIGAR, PRKAG1, ATG101, VPS37B, RUBCNL, ATP6V1D, VPS18, DAPK2, MEFV, CLN3, MAPK3, TMEM208, IRF8, P…
DWN	GO:0061919	process utilizing autophagic mechanism	0.0020705	MUL1, ATP6V0B, LAMTOR5, SNAPIN, HAX1, GBA, UBQLN4, LAMTOR2, RAB1A, HTRA2, HK2, VAMP8, BOK, ATG7, DAP, VDAC1, ATP6V0E1, RAB24, CSNK2B, RNF5, TREM2, ATG5, HSPB1, HGF, MET, CDK5, RHEB, SRPX, FUNDC1, TBC1D25, ATP6V1B2, VCP, ATP6V1G1, DEPP1, PSAP, NLRP6, TSG101, RAB1B, TPCN2, CTTN, LAMTOR1, IL10RA, HSPA8, TIGAR, PRKAG1, ATG101, VPS37B, RUBCNL, ATP6V1D, VPS18, DAPK2, MEFV, CLN3, MAPK3, TMEM208, IRF8, P…
DWN	GO:0051051	negative regulation of transport	0.00271055	VAMP3, TNFRSF1B, YRDC, SYT11, PEA15, FCGR2B, PTGS2, RGS2, NLRP3, SLC35F6, VAMP8, IL1R2, IL1B, BIN1, SUMO1, IRS1, BOK, JAGN1, DPH3, FAM3D, NMU, NDUFAF2, SPINK1, SERPINB1, EDN1, PPP1R11, TNF, HSPA1A, PACSIN1, UBE2J1, ATG5, RAC1, HDAC9, CDK5, TLR8, TMSB4X, CLIC2, RAB11FIP1, ANXA1, TXN, SRGN, PACSIN3, NR1H3, PICALM, TNFRSF1A, RGCC, UBAC2, LGALS3, SELENOS, RHBDF1, PLA2G10, CORO1A, INPP5K, DERL2, CD300…
DWN	GO:0006401	RNA catabolic process	0.00338278	TNFRSF1B, PSMB2, PSMA5, PSMB4, MAPKAPK2, CNOT11, RPL37A, SLC11A1, LSM3, MYD88, RPL24, NOCT, RPL37, PELO, LSM2, HSPA1A, PSMB8, RNASET2, PSMB1, PSMA2, TBRG4, HSPB1, PSMC2, SND1, LSM1, RPS20, EXOSC4, PSMB7, RPL35, PSMD13, PSMC3, FEN1, ZPR1, HSPA8, MAGOHB, RPS26, RPL41, UBC, RNASE6, RNASE2, PSMB5, PSME1, RPS29, PSMC1, PSMA4, ISG20, GSPT1, PSMD7, PSMB6, PSMD3, RPL27, RPL38, EIF4A3, PSMA7, RPS21, LSM7,…
DWN	GO:0062012	NA	0.00391121	ENO1, PTAFR, FABP3, HPCA, PSMB2, PSMA5, PSMB4, FDPS, PTGS2, PLEK, IL1B, IRS1, SEC13, HRH1, PPARG, RHOA, TNF, PSMB8, UQCC2, TREM2, PSMB1, PSMA2, IGFBP3, PSMC2, TMSB4X, FDFT1, RDH10, PDP1, VCP, FBP1, PSMB7, PGAM1, PSMD13, PHLDA2, ADM, NR1H3, PSMC3, PPP1CA, P2RY6, TIGAR, PRKAG1, SHMT2, RAN, DNAJC15, RUBCNL, PSMB5, PSME1, PSMC1, PSMA4, SELENOS, LCMT1, PSMD7, MVD, CBFA2T3, INPP5K, PSMB6, NUP88, PSMD3,…
DWN	GO:0034341	response to interferon-gamma	0.00601173	VAMP3, PTAFR, ACTR3, KYNU, SUMO1, SLC11A1, PPARG, SEC61A1, IRF1, IRF4, EDN1, HLA-A, AIF1, HLA-DPB1, ZYX, WAS, CITED1, GSN, ASS1, IFITM2, NR1H3, CDC42EP2, OAS1, MEFV, IRF8, MYO1C, CXCL16, SOCS3, ACTG1, HCK, DAPK3, STXBP2, ICAM1, CDC37, IFNGR2
DWN	GO:0098883	synapse disassembly	0.00644473	C1QA, C1QC, C1QB, CDK5, DKK1, ITGAM
DWN	GO:0150076	NA	0.00779928	TNFRSF1B, C1QA, PTGS2, PTPRC, IL1B, TNF, AIF1, TREM2, TLR8, MMP3, ITGAM, GRN, SPHK1, TYROBP, FPR2, BACE2, ITGB2
DWN	GO:0150077	NA	0.00892767	TNFRSF1B, C1QA, PTGS2, PTPRC, IL1B, TNF, TREM2, MMP3, ITGAM, GRN, SPHK1, ITGB2
DWN	GO:0010506	regulation of autophagy	0.0114147	MUL1, ATP6V0B, LAMTOR5, HAX1, GBA, UBQLN4, LAMTOR2, HTRA2, HK2, BOK, ATG7, DAP, VDAC1, ATP6V0E1, RNF5, TREM2, HSPB1, HGF, MET, CDK5, RHEB, TBC1D25, ATP6V1B2, ATP6V1G1, DEPP1, PSAP, NLRP6, RAB1B, TPCN2, CTTN, LAMTOR1, IL10RA, TIGAR, PRKAG1, ATG101, ATP6V1D, DAPK2, MEFV, MAPK3, PHF23, POLDIP2, ATP6V0A1, CHMP4B, CTSA, DAPK3, TICAM1, CDC37, RAB8A, PLEKHF1, CAPNS1, GSK3A, ATP6V1E1, FBXO7, HMOX1, TSPO
DWN	GO:0090066	regulation of anatomical structure size	0.0130946	PTAFR, LAMTOR5, HAX1, ARPC5, PTGS2, RGS2, ARF1, PLEK, CAPG, ACTR3, BIN1, ARPC2, ARPC4, BRK1, HRH1, VILL, GPX1, RHOA, TWF2, AP2M1, WDR1, IL7R, HRH2, FOXC1, EDN1, PPARD, ATG5, RAC1, CCL26, CCL24, BAIAP2L1, ARPC1B, CDK5, TMSB4X, WAS, GSN, LRRC8A, ADM, CDC42EP2, CFL1, PPP1CA, CTTN, PICALM, EPS8, NCKAP1L, ARPC3, SEMA7A, TNFRSF12A, CORO1A, MYO1C, P2RX1, PFN1, TRPV2, SNF8, SLC9A3R1, GRB2, ADCYAP1, HCK, …
DWN	GO:0061900	glial cell activation	0.0134398	C1QA, PTPRC, IL1B, TNF, AIF1, TREM2, TLR8, ITGAM, GRN, SPHK1, TYROBP, FPR2, BACE2, ITGB2
DWN	GO:0051101	regulation of DNA binding	0.0145915	MAD2L2, ZNF593, GTF2B, SUMO1, PPARG, IRF4, FOXC1, CSNK2B, ILRUN, MDFI, TMSB4X, HDAC8, PINX1, KLF4, TXN, NIBAN2, EDF1, TAF10, NFKBIA, NME1, DDRGK1, PLAUR, BCL3, CALM3, LIF, HMOX1
DWN	GO:1902410	mitotic cytokinetic process	0.0154457	ARF1, KLHDC8B, RHOA, CHMP7, CHMP1A, CHMP6, CHMP1B, CHMP4B, CHMP2A
DWN	GO:0045766	positive regulation of angiogenesis	0.0160655	F3, PTGS2, HK2, PDCL3, IL1B, CXCR2, CCR3, GATA2, FGFBP1, CXCL8, ANXA3, HDAC9, CCL24, HSPB1, HGF, CYBB, ANXA1, KLF4, ADM, C3AR1, RAPGEF3, ITGA5, PKM, ITGAX, GRN, SPHK1, SIRT6, LRG1, MYDGF, ANGPTL4, HMOX1, ITGB2
DWN	GO:0045851	pH reduction	0.0186247	ATP6V0B, SNAPIN, SLC11A1, ATP6V0E1, ATP6V1F, ATP6AP1, ATP6V1B2, CA2, ATP6V1G1, ATP6V1D, CLN3, ATP6V0A1, GRN, ATP6V1E1
DWN	GO:0043487	regulation of RNA stability	0.0206537	TNFRSF1B, PSMB2, PSMA5, PSMB4, MAPKAPK2, SLC11A1, MYD88, NOCT, HSPA1A, PSMB8, PSMB1, PSMA2, TBRG4, HSPB1, PSMC2, EXOSC4, PSMB7, PSMD13, PSMC3, HSPA8, UBC, PSMB5, PSME1, PSMC1, PSMA4, PSMD7, PSMB6, PSMD3, PSMA7, UBA52, PSMD8, PSMC4
DWN	GO:0031341	regulation of cell killing	0.0209093	FCGR2B, PTPRC, CD55, CXCL6, IL7R, HAVCR2, SERPINB9, NCR3, FAM49B, IL23A, RIPK3, ITGAM, ARRB2, VAV1, FCER2, ICAM1, TYROBP, PVR, NECTIN2
DWN	GO:0070997	neuron death	0.0221112	TNFRSF1B, CASP9, C1QA, SLC9A1, GBA, FCGR2B, TGFB2, HTRA2, NR4A2, BOK, ATG7, THRB, GPX1, RHOA, FAM162A, WFS1, FOXQ1, TNF, DAXX, CDK5, CITED1, POLB, HSPA5, NSMF, DKK1, ADAM8, BTBD10, MAP3K11, CLCF1, ARRB1, PICALM, ZPR1, HYOU1, TIGAR, PSMC1, LGMN, TYRO3, CLN3, CORO1A, ITGAM, ARRB2, GRN, CHMP4B, CEBPB, CDC34, TYROBP, EGLN2, APOE, BAX, AKT1S1, UBE2M, BID, FBXO7, HMOX1, ATF4, ITSN1, ITGB2
DWN	GO:1903146	regulation of autophagy of mitochondrion	0.0252111	MUL1, HAX1, GBA, HTRA2, HK2, VDAC1, CTTN, TIGAR, CDC37, GSK3A, FBXO7, TSPO
DWN	GO:0019320	hexose catabolic process	0.0260102	ENO1, GALE, HK2, ALDOB, PGAM1, TIGAR, TPI1, FUT8, PKM, ALDOA, GALK1, FUT6, FUT2, FUT1
DWN	GO:1905048	regulation of metallopeptidase activity	0.0271586	TIMP1, PICALM, MAPK3, KARS, TIMP2, DDRGK1
DWN	GO:1903573	negative regulation of response to endoplasmic reticulum stress	0.0295024	WFS1, HSPA1A, UBE2J1, DNAJB9, CREB3, HSPA5, SYVN1, HYOU1, UBAC2, SELENOS, BFAR, DERL2
DWN	GO:0006672	ceramide metabolic process	0.0295024	ELOVL1, CCN1, GBA, B4GALT3, HTRA2, TNF, GLA, PSAP, SMPD1, TNFRSF1A, CERS5, ORMDL2, CLN3, PLA2G15, FA2H, P2RX1, SPHK1, FUT6, FUT3
DWN	GO:0042326	negative regulation of phosphorylation	0.0296402	SFN, GADD45A, EFNA1, GBA, RGS2, PTPRC, DUSP10, TRIB2, RNF149, IL1B, RHOA, SPINK1, TNIP1, DUSP1, BAK1, STK38, CDKN1A, IGFBP3, HSPB1, HGF, GFRA2, DUSP4, CDKN2B, DNAJA1, FBP1, KLF4, DKK1, NLRP6, DUSP8, SMPD1, TSG101, ARRB1, TIGAR, GPRC5A, ANKLE2, DNAJC15, RTRAF, BDKRB1, DUS2, MARVELD3, CBFA2T3, INPP5K, ARRB2, VPS25, DUSP3, PHB, CD300A, SLC9A3R1, SOCS3, CHMP6, RASSF2, DBNDD2, PMEPA1, MIDN, GADD45B, S…
DWN	GO:0060143	positive regulation of syncytium formation by plasma membrane fusion	0.0296402	CD53, TREM2, EHD1, RAPGEF3, IL4R, GDF15, TYROBP, EHD2
DWN	GO:1905710	positive regulation of membrane permeability	0.0310923	MUL1, SFN, SLC9A1, SLC35F6, BOK, HSPA1A, BAK1, HEBP2, GZMB, TMEM102, PMAIP1, GSK3A, BAX, BID, YWHAH
DWN	GO:0045428	regulation of nitric oxide biosynthetic process	0.0344888	PTGS2, IL1B, EDN1, TNF, AIF1, RAC1, GLA, KLF4, ASS1, TICAM1, ICAM1, ACP5, TSPO, ITGB2
DWN	GO:0045732	positive regulation of protein catabolic process	0.0371355	TNFRSF1B, GBA, TRIB2, IL1B, SUMO1, ATG7, TIPARP, LPCAT1, DAB2, TNF, HSPA1A, UQCC2, TREM2, ZFAND2A, PSMC2, BCAP31, VCP, ADAM8, PACSIN3, PSMC3, STX5, PSMC1, CBFA2T3, NSF, SNF8, DDRGK1, EDEM2, OAZ1, PSMC4, EGLN2, GSK3A, APOE, RNF185, RBX1, PTTG1IP
DWN	GO:0042274	ribosomal small subunit biogenesis	0.0376474	BYSL, RRP36, EMG1, RPL38, RPS28, RPS16, RPS19, FAM207A
DWN	GO:0060561	apoptotic process involved in morphogenesis	0.0376474	TNFRSF1B, CCN1, TGFB2, FOXC1, BAK1, SPI1, TNFRSF1A, BAX
DWN	GO:0010458	exit from mitosis	0.0387162	RPL24, MAD2L1BP, CHMP7, PHB2, EPS8, RGCC, SIRT7, CHMP4B, CHMP2A
DWN	GO:0043900	regulation of multi-organism process	0.0387292	MUL1, GPATCH3, PTAFR, GTF2B, SYT11, CD55, IL1B, HYAL3, SELENOK, POLR2H, CXCL8, CXCL6, CD180, LHFPL2, SPINK1, TNIP1, HAVCR2, LY86, TNF, ILRUN, FGL2, POLR2J, CAV2, PRDX4, TIMP1, LY96, POLR2K, GSN, TMEM250, IFITM2, POLR2L, TSG101, PSMC3, POLR2G, CFL1, POU2F3, HSPA8, ARHGDIB, IL23A, OAS1, VPS37B, CTSG, ANXA2, PPIB, ISG20, MAPK3, IRF8, INPP5K, GRN, SNF8, SUPT4H1, NPLOC4, CHMP4B, FCER2, CALR, NECTIN2, …
DWN	GO:0097164	ammonium ion metabolic process	0.0391732	SRM, FABP3, AKR1A1, SLC44A3, GBA, TGFB2, MBOAT2, HNMT, NR4A2, LPCAT1, CSNK2B, PLA2G7, GPR37, AKR1B1, AKR1B10, SMS, SAT1, AKR1C2, SMPD1, PLAAT4, STARD10, PDE1B, LPCAT4, PLA2G10, CLN3, GDPD3, ITGAM, PLA2G15, PHOSPHO1, SPHK1, SMOX, PNPLA6, SLC44A2, APOC1, ITGB2
DWN	GO:0034381	plasma lipoprotein particle clearance	0.0426196	NCEH1, AP2M1, MSR1, CLTA, AP2A2, EHD1, NPC2, ANXA2, APOBR, APOE, APOC1, AP2S1, HMOX1
DWN	GO:0097352	autophagosome maturation	0.045312	SNAPIN, UBQLN4, VAMP8, TBC1D25, VCP, TSG101, RUBCNL, CLN3, PHF23, MCOLN1
DWN	GO:0038066	p38MAPK cascade	0.0463793	GADD45A, MAPKAPK2, DUSP10, IL1B, RELL2, DUSP1, NCF1, HGF, KARS, MAP2K3, SPHK1, GADD45B
DWN	GO:0007596	blood coagulation	0.0491173	CAPZB, CDC42, PAFAH2, F3, FCER1G, SERPINC1, PLEK, GATA2, BLOC1S4, HPSE, IRF1, LCP2, EDN1, CLIC1, TREML1, PLG, ACTB, RAC1, HSPB1, TFPI2, SH2B2, WAS, SYK, PLAU, VCL, PAPSS2, HPS6, HBG2, FERMT3, EHD1, ARRB1, A2M, NFE2, GNG2, SERPINA1, TYRO3, RAB27A, MAPK3, P2RX1, ARRB2, PIK3R5, ACTG1, MYL12A, THBD, GNA15, VAV1, COMP, PLAUR, APOE, EHD2, MAFF

## Sheet: Table S4
Table S4
GO terms enriched in genes differentially expressed in Clinic cancer vs Clinic benign in bronchial samples
ID	Description	GeneRatio	p.adjust	geneID
GO:0043312	neutrophil degranulation	8/26	0.000212309	SELL/CXCR2/CXCR1/HBB/SLC2A3/MMP25/ADGRE3/FCAR
GO:0002283	neutrophil activation involved in immune response	8/26	0.000212309	SELL/CXCR2/CXCR1/HBB/SLC2A3/MMP25/ADGRE3/FCAR
GO:0042119	neutrophil activation	8/26	0.000212309	SELL/CXCR2/CXCR1/HBB/SLC2A3/MMP25/ADGRE3/FCAR
GO:0002446	neutrophil mediated immunity	8/26	0.000212309	SELL/CXCR2/CXCR1/HBB/SLC2A3/MMP25/ADGRE3/FCAR
GO:0036230	granulocyte activation	8/26	0.000212309	SELL/CXCR2/CXCR1/HBB/SLC2A3/MMP25/ADGRE3/FCAR
GO:0002675	positive regulation of acute inflammatory response	3/26	0.00243388	IL1B/FFAR2/OSM
GO:0015701	bicarbonate transport	3/26	0.00645769	SLC26A4/HBB/SLC4A1
GO:0002526	acute inflammatory response	4/26	0.0117474	IL1B/CXCR2/FFAR2/OSM
GO:0050900	leukocyte migration	5/26	0.0395514	SELL/CXCR2/CXCR1/ITGA2B/FFAR2
GO:0002673	regulation of acute inflammatory response	3/26	0.0395514	IL1B/FFAR2/OSM
GO:0006925	inflammatory cell apoptotic process	2/26	0.0395514	CXCR2/CTSL

## Sheet: Table S5
Table S5
Smoke injury genes - healthy volunteer and Clinic group
ensID	gene_name	change_HV	change_Clinic	class_HV	class_Clinic
ENSG00000131697	NPHP4	DOWN		RR	NS
ENSG00000158292	GPR153	UP	UP	RR	RR
ENSG00000116661	FBXO2		DOWN	NS	SR
ENSG00000157330	C1orf158	DOWN	UP_in_EX	RR	CA
ENSG00000142621	FHAD1	DOWN		RR	NS
ENSG00000142623	PADI1	UP	UP	RR	RR
ENSG00000162543	UBXN10	DOWN	UP_in_EX	RR	CA
ENSG00000076864	RAP1GAP		UP	NS	RR
ENSG00000175793	SFN	UP		RR	NS
ENSG00000253368	TRNP1		DOWN	NS	SR
ENSG00000126709	IFI6	DOWN	DOWN	RR	RR
ENSG00000162511	LAPTM5		DOWN	NS	IR
ENSG00000142910	TINAGL1		DOWN	NS	SR
ENSG00000222046	DCDC2B	DOWN		RR	NS
ENSG00000092850	TEKT2	DOWN		RR	NS
ENSG00000163874	ZC3H12A		DOWN	NS	SR
ENSG00000163879	DNALI1	DOWN	UP_in_EX	RR	CA
ENSG00000049089	COL9A2	DOWN	DOWN	RR	RR
ENSG00000186409	CCDC30	DOWN		RR	NS
ENSG00000243710	WDR65		UP_in_EX	NS	CA
ENSG00000117407	ARTN	UP	UP	RR	RR
ENSG00000142959	BEST4		UP_in_EX	NS	CA
ENSG00000186377	CYP4X1		DOWN	NS	RR
ENSG00000162366	PDZK1IP1		DOWN	NS	IR
ENSG00000187889	C1orf168	DOWN	UP_in_EX	RR	CA
ENSG00000158966	CACHD1	DOWN		RR	NS
ENSG00000162437	RAVER2	DOWN_in_EX		CA	NS
ENSG00000152760	TCTEX1D1	DOWN	UP_in_EX	RR	CA
ENSG00000152763	WDR78	DOWN		RR	NS
ENSG00000178965	C1orf173	DOWN	UP_in_EX	RR	CA
ENSG00000137960	GIPC2	DOWN		RR	NS
ENSG00000137959	IFI44L	DOWN	DOWN	RR	RR
ENSG00000137965	IFI44	DOWN		RR	NS
ENSG00000154451	GBP5		DOWN	NS	RR
ENSG00000183347	GBP6		UP	NS	SR
ENSG00000079335	CDC14A	DOWN	UP_in_EX	RR	CA
ENSG00000179902	C1orf194		UP_in_EX	NS	CA
ENSG00000134202	GSTM3	UP		RR	NS
ENSG00000168679	SLC16A4		UP	NS	SR
ENSG00000173947	PIFO	DOWN	UP_in_EX	RR	CA
ENSG00000134198	TSPAN2	DOWN	DOWN	RR	RR
ENSG00000163393	SLC22A15		UP_in_EX	NS	CA
ENSG00000155761	SPAG17	DOWN	UP_in_EX	RR	CA
ENSG00000215853	RPTN	UP	UP	RR	RR
ENSG00000143631	FLG		UP	NS	RR
ENSG00000143536	CRNN	UP	UP	RR	RR
ENSG00000169509	CRCT1	UP	UP	RR	RR
ENSG00000185966	LCE3E	UP	UP	RR	RR
ENSG00000163202	LCE3D	UP	UP	RR	RR
ENSG00000203786	KPRP		UP	NS	RR
ENSG00000163207	IVL	UP		RR	NS
ENSG00000169474	SPRR1A	UP	DOWN_in_EX	RR	CA
ENSG00000163209	SPRR3	UP	DOWN_in_EX	RR	CA
ENSG00000169469	SPRR1B	UP		RR	NS
ENSG00000163216	SPRR2D	UP		RR	NS
ENSG00000203785	SPRR2E	UP		RR	NS
ENSG00000159516	SPRR2G	UP	UP	RR	RR
ENSG00000203782	LOR		UP	NS	RR
ENSG00000163220	S100A9	UP		RR	NS
ENSG00000163221	S100A12	UP		RR	NS
ENSG00000143546	S100A8	UP		RR	NS
ENSG00000196154	S100A4		DOWN	NS	SR
ENSG00000196754	S100A2	UP		RR	NS
ENSG00000188643	S100A16	UP		RR	NS
ENSG00000189334	S100A14		DOWN_in_EX	NS	CA
ENSG00000132692	BCAN		DOWN_in_EX	NS	CA
ENSG00000158488	CD1E		DOWN	NS	IR
ENSG00000158714	SLAMF8		DOWN	NS	IR
ENSG00000158869	FCER1G		DOWN	NS	IR
ENSG00000203747	FCGR3A		DOWN	NS	RR
ENSG00000162745	OLFML2B		DOWN	NS	IR
ENSG00000143194	MAEL	DOWN_in_EX		CA	NS
ENSG00000117477	CCDC181	DOWN		RR	NS
ENSG00000198734	F5		UP_in_EX	NS	CA
ENSG00000174175	SELP		DOWN	NS	RR
ENSG00000188404	SELL		DOWN	NS	RR
ENSG00000117501	MROH9	DOWN	DOWN	RR	RR
ENSG00000183831	ANKRD45	DOWN		RR	NS
ENSG00000235750	KIAA0040		DOWN	NS	RR
ENSG00000058085	LAMC2		DOWN	NS	RR
ENSG00000173627	APOBEC4	DOWN	UP_in_EX	RR	CA
ENSG00000081277	PKP1	UP		RR	NS
ENSG00000122176	FMOD		UP	NS	RR
ENSG00000162873	KLHDC8A		UP_in_EX	NS	CA
ENSG00000174502	SLC26A9	UP	UP	RR	RR
ENSG00000196482	ESRRG	DOWN		RR	NS
ENSG00000143507	DUSP10		DOWN	NS	RR
ENSG00000197520	FAM177B	UP	UP	RR	RR
ENSG00000154358	OBSCN		UP	NS	RR
ENSG00000116574	RHOU	DOWN	DOWN	RR	RR
ENSG00000116962	NID1	DOWN_in_EX		CA	NS
ENSG00000203666	EFCAB2	DOWN		RR	NS
ENSG00000134326	CMPK2	DOWN	DOWN	RR	RR
ENSG00000134321	RSAD2	DOWN	DOWN	RR	RR
ENSG00000143882	ATP6V1C2		UP	NS	IR
ENSG00000071575	TRIB2		DOWN	NS	IR
ENSG00000118965	WDR35	DOWN		RR	NS
ENSG00000157856	DRC1	DOWN	UP_in_EX	RR	CA
ENSG00000214711	CAPN14	UP		RR	NS
ENSG00000049323	LTBP1	DOWN	DOWN	RR	RR
ENSG00000138061	CYP1B1	UP	UP	RR	SR
ENSG00000177994	C2orf73	DOWN		RR	NS
ENSG00000115380	EFEMP1	DOWN		RR	NS
ENSG00000115902	SLC1A4		UP	NS	SR
ENSG00000115956	PLEK		DOWN	NS	IR
ENSG00000244617	ASPRV1		UP	NS	RR
ENSG00000116039	ATP6V1B1		UP_in_EX	NS	CA
ENSG00000116127	ALMS1	DOWN		RR	NS
ENSG00000144045	DQX1		UP	NS	RR
ENSG00000159374	M1AP	DOWN	DOWN	RR	RR
ENSG00000115423	DNAH6	DOWN	UP_in_EX	RR	CA
ENSG00000172005	MAL	UP		RR	NS
ENSG00000198885	ITPRIPL1		UP	NS	IR
ENSG00000168658	VWA3B	DOWN	UP_in_EX	RR	CA
ENSG00000170500	LONRF2	DOWN		RR	NS
ENSG00000115602	IL1RL1	UP		RR	NS
ENSG00000163006	CCDC138	DOWN		RR	NS
ENSG00000135960	EDAR	UP	UP	RR	SR
ENSG00000144061	NPHP1	DOWN		RR	NS
ENSG00000136688	IL36G	UP		RR	NS
ENSG00000136694	IL36A	UP	UP	RR	RR
ENSG00000136695	IL36RN	UP	UP	RR	RR
ENSG00000136689	IL1RN	UP		RR	NS
ENSG00000175497	DPP10		UP	NS	SR
ENSG00000115107	STEAP3		UP_in_EX	NS	CA
ENSG00000163075		DOWN	UP_in_EX	RR	CA
ENSG00000176601	MAP3K19	DOWN	UP_in_EX	RR	CA
ENSG00000184898	RBM43	DOWN		RR	NS
ENSG00000153237	CCDC148	DOWN		RR	NS
ENSG00000163331	DAPL1	UP		RR	NS
ENSG00000054219	LY75	DOWN		RR	NS
ENSG00000197635	DPP4		DOWN	NS	SR
ENSG00000073734	ABCB11	DOWN		RR	NS
ENSG00000073737	DHRS9		DOWN_in_EX	NS	CA
ENSG00000128683	GAD1		UP	NS	SR
ENSG00000197557	TTC30A	DOWN		RR	NS
ENSG00000079156	OSBPL6	DOWN		RR	NS
ENSG00000188452	CERKL	DOWN		RR	NS
ENSG00000168542	COL3A1	DOWN	DOWN	RR	SR
ENSG00000204262	COL5A2	DOWN		RR	NS
ENSG00000118997	DNAH7	DOWN	UP_in_EX	RR	CA
ENSG00000182329		DOWN		RR	NS
ENSG00000118257	NRP2		DOWN	NS	IR
ENSG00000178568	ERBB4	DOWN		RR	NS
ENSG00000115414	FN1	DOWN	DOWN	RR	SR
ENSG00000163521	GLB1L	DOWN		RR	NS
ENSG00000127824	TUBA4A	UP		RR	NS
ENSG00000135903	PAX3		DOWN	NS	RR
ENSG00000135919	SERPINE2		DOWN	NS	RR
ENSG00000115009	CCL20		DOWN	NS	IR
ENSG00000123977	DAW1	DOWN	UP_in_EX	RR	CA
ENSG00000204128	C2orf72	DOWN		RR	NS
ENSG00000241635	UGT1A8		UP	NS	SR
ENSG00000167165	UGT1A6		UP	NS	SR
ENSG00000132321	IQCA1	DOWN		RR	NS
ENSG00000163359	COL6A3		DOWN	NS	SR
ENSG00000132329	RAMP1	DOWN	DOWN	RR	RR
ENSG00000226321		DOWN		RR	NS
ENSG00000162804	SNED1		UP_in_EX	NS	CA
ENSG00000134121	CHL1	DOWN		RR	NS
ENSG00000091181	IL5RA	DOWN		RR	NS
ENSG00000088726	TMEM40	UP		RR	NS
ENSG00000144712	CAND2	DOWN		RR	NS
ENSG00000131378	RFTN1		DOWN	NS	SR
ENSG00000163576	EFHB	DOWN	UP_in_EX	RR	CA
ENSG00000163491	NEK10	DOWN		RR	NS
ENSG00000153551	CMTM7		DOWN	NS	SR
ENSG00000153558	FBXL2	DOWN		RR	NS
ENSG00000144681	STAC		DOWN	NS	SR
ENSG00000144668	ITGA9	DOWN		RR	NS
ENSG00000008226	DLEC1	DOWN		RR	NS
ENSG00000168314	MOBP	DOWN		RR	NS
ENSG00000187094	CCK	UP	DOWN_in_EX	SR	CA
ENSG00000163818	LZTFL1	DOWN		RR	NS
ENSG00000121797	CCRL2		DOWN_in_EX	NS	CA
ENSG00000012223	LTF		UP	NS	IR
ENSG00000187492	CDHR4		UP_in_EX	NS	CA
ENSG00000010327	STAB1	UP	DOWN_in_EX	RR	CA
ENSG00000163931	TKT		UP	NS	RR
ENSG00000157445	CACNA2D3		UP	NS	SR
ENSG00000114251	WNT5A	UP	UP	RR	SR
ENSG00000174844	DNAH12	DOWN		RR	NS
ENSG00000163687	DNASE1L3	UP		RR	NS
ENSG00000168309	FAM107A		UP_in_EX	NS	CA
ENSG00000188817	SNTN	DOWN	UP_in_EX	RR	CA
ENSG00000163638	ADAMTS9	UP	UP	RR	SR
ENSG00000172986	GXYLT2	DOWN	UP_in_EX	RR	CA
ENSG00000184500	PROS1		UP_in_EX	NS	CA
ENSG00000057019	DCBLD2		UP_in_EX	NS	CA
ENSG00000114446	IFT57	DOWN		RR	NS
ENSG00000144821	MYH15	DOWN		RR	NS
ENSG00000198919	DZIP3	DOWN		RR	NS
ENSG00000206530	WDR52	DOWN		RR	NS
ENSG00000114638	UPK1B	UP		RR	NS
ENSG00000183833	MAATS1	DOWN		RR	NS
ENSG00000163430	FSTL1		DOWN	NS	IR
ENSG00000121552	CSTA	UP		RR	NS
ENSG00000065534	MYLK	DOWN		RR	NS
ENSG00000172771	EFCAB12	DOWN		RR	NS
ENSG00000206384	COL6A6		DOWN	NS	IR
ENSG00000114670	NEK11	DOWN		RR	NS
ENSG00000158163	DZIP1L	DOWN	UP_in_EX	RR	CA
ENSG00000181322	NME9	DOWN		RR	NS
ENSG00000175066	GK5	DOWN		RR	NS
ENSG00000206199	ANKUB1	DOWN	UP_in_EX	RR	CA
ENSG00000152580	IGSF10	DOWN	UP_in_EX	RR	CA
ENSG00000114805	PLCH1	DOWN	UP_in_EX	RR	CA
ENSG00000163659	TIPARP	UP	UP	RR	RR
ENSG00000079257	LXN	DOWN		RR	NS
ENSG00000118849	RARRES1	DOWN		RR	NS
ENSG00000169064	ZBBX	DOWN	UP_in_EX	RR	CA
ENSG00000174776	WDR49	DOWN	UP_in_EX	RR	CA
ENSG00000171757	LRRC34	DOWN		RR	NS
ENSG00000186329	TMEM212	DOWN		RR	NS
ENSG00000145075	CCDC39	DOWN		RR	NS
ENSG00000078081	LAMP3	DOWN		RR	NS
ENSG00000172578	KLHL6	DOWN		RR	NS
ENSG00000073792	IGF2BP2	DOWN	DOWN	RR	RR
ENSG00000090512	FETUB	UP		RR	NS
ENSG00000180611	MB21D2	UP	UP	RR	RR
ENSG00000185112	FAM43A		DOWN_in_EX	NS	CA
ENSG00000189058	APOD		DOWN	NS	RR
ENSG00000074211	PPP2R2C	UP		RR	NS
ENSG00000163993	S100P		DOWN_in_EX	NS	CA
ENSG00000184985	SORCS2	UP		RR	NS
ENSG00000048342	CC2D2A	DOWN	UP_in_EX	RR	CA
ENSG00000004468	CD38	DOWN	DOWN	RR	RR
ENSG00000007062	PROM1	DOWN	DOWN	RR	RR
ENSG00000002549	LAP3	DOWN		RR	NS
ENSG00000145147	SLIT2	DOWN		RR	NS
ENSG00000152990	GPR125		UP_in_EX	NS	CA
ENSG00000109819	PPARGC1A		UP_in_EX	NS	CA
ENSG00000197057	DTHD1	DOWN	UP_in_EX	RR	CA
ENSG00000134962	KLB	UP_in_EX		CA	NS
ENSG00000154277	UCHL1		UP	NS	SR
ENSG00000109182	CWH43	DOWN	UP_in_EX	RR	CA
ENSG00000163071	SPATA18	DOWN	UP_in_EX	RR	CA
ENSG00000163453	IGFBP7	DOWN	UP_in_EX	RR	CA
ENSG00000153802	TMPRSS11D	UP		RR	NS
ENSG00000185873	TMPRSS11B	UP	UP	RR	RR
ENSG00000087128	TMPRSS11E	UP	UP	RR	RR
ENSG00000109193	SULT1E1		UP	NS	SR
ENSG00000126549	STATH	UP	UP	SR	SR
ENSG00000109205	ODAM		UP	NS	IR
ENSG00000187689	AMTN	UP	UP	RR	RR
ENSG00000056291	NPFFR2		DOWN	NS	IR
ENSG00000163735	CXCL5		DOWN	NS	IR
ENSG00000138755	CXCL9		DOWN	NS	RR
ENSG00000169245	CXCL10		DOWN	NS	RR
ENSG00000138764	CCNG2	UP		RR	NS
ENSG00000156234	CXCL13	DOWN	DOWN	SR	SR
ENSG00000197826	C4orf22	DOWN		RR	NS
ENSG00000152785	BMP3		DOWN	NS	RR
ENSG00000170509	HSD17B13	DOWN	DOWN	RR	RR
ENSG00000152583	SPARCL1		UP	NS	SR
ENSG00000145335	SNCA		UP	NS	SR
ENSG00000168785	TSPAN5	UP		RR	NS
ENSG00000172955	ADH6		UP_in_EX	NS	CA
ENSG00000196344	ADH7		UP	NS	SR
ENSG00000153064	BANK1	DOWN	DOWN	RR	RR
ENSG00000164099	PRSS12	DOWN	DOWN	RR	RR
ENSG00000050730	TNIP3		DOWN	NS	IR
ENSG00000151012	SLC7A11	UP	UP	RR	SR
ENSG00000170153	RNF150		DOWN	NS	RR
ENSG00000137473	TTC29	DOWN	UP_in_EX	RR	CA
ENSG00000164114	MAP9	DOWN		RR	NS
ENSG00000109472	CPE		UP	NS	RR
ENSG00000181381	DDX60L	DOWN		RR	NS
ENSG00000150627	WDR17	DOWN		RR	NS
ENSG00000168491	CCDC110	DOWN		RR	NS
ENSG00000154556	SORBS2	DOWN		RR	NS
ENSG00000168412	MTNR1A		DOWN	NS	RR
ENSG00000063438	AHRR	UP	UP	RR	RR
ENSG00000171368	TPPP	DOWN		RR	NS
ENSG00000215217	C5orf49		UP_in_EX	NS	CA
ENSG00000112902	SEMA5A		UP	NS	SR
ENSG00000039139	DNAH5	DOWN	UP_in_EX	RR	CA
ENSG00000113361	CDH6		UP_in_EX	NS	CA
ENSG00000152582	SPEF2	DOWN		RR	NS
ENSG00000152611	CAPSL		UP_in_EX	NS	CA
ENSG00000197603	C5orf42	DOWN		RR	NS
ENSG00000039537	C6		UP_in_EX	NS	CA
ENSG00000151882	CCL28	DOWN		RR	NS
ENSG00000134363	FST		DOWN	NS	RR
ENSG00000164287	CDC20B	DOWN		RR	NS
ENSG00000186479	RGS7BP	DOWN		RR	NS
ENSG00000164347	GFM2	DOWN		RR	NS
ENSG00000145703	IQGAP2	DOWN		RR	NS
ENSG00000164176	EDIL3		DOWN	NS	RR
ENSG00000153347	FAM81B	DOWN	UP_in_EX	RR	CA
ENSG00000186952	TMEM232		UP_in_EX	NS	CA
ENSG00000164185	ZNF474	DOWN	UP_in_EX	RR	CA
ENSG00000064692	SNCAIP		UP_in_EX	NS	CA
ENSG00000197208	SLC22A4	DOWN	UP_in_EX	RR	CA
ENSG00000131437	KIF3A	DOWN		RR	NS
ENSG00000164403	SHROOM1		DOWN_in_EX	NS	CA
ENSG00000120708	TGFBI		DOWN	NS	RR
ENSG00000152377	SPOCK1		UP_in_EX	NS	CA
ENSG00000170482	SLC23A1		UP_in_EX	NS	CA
ENSG00000170458	CD14		DOWN	NS	SR
ENSG00000204967	PCDHA4	DOWN_in_EX		CA	NS
ENSG00000112852	PCDHB2	DOWN_in_EX		CA	NS
ENSG00000133710	SPINK5	UP	UP	RR	SR
ENSG00000145879	SPINK7	UP	UP	RR	RR
ENSG00000169247	SH3TC2		DOWN	NS	IR
ENSG00000173210	ABLIM3	UP		RR	NS
ENSG00000155850	SLC26A2		UP	NS	IR
ENSG00000113721	PDGFRB	DOWN	DOWN	RR	SR
ENSG00000171992	SYNPO		DOWN	NS	RR
ENSG00000211445	GPX3	UP	UP	RR	RR
ENSG00000198624	CCDC69	DOWN	DOWN	RR	RR
ENSG00000086570	FAT2		UP	NS	IR
ENSG00000170271	FAXDC2		UP_in_EX	NS	CA
ENSG00000135077	HAVCR2		DOWN	NS	IR
ENSG00000135074	ADAM19		DOWN	NS	SR
ENSG00000170231	FABP6		DOWN	NS	RR
ENSG00000135083	CCNJL		DOWN_in_EX	NS	CA
ENSG00000043462	LCP2		DOWN	NS	IR
ENSG00000124491	F13A1	UP		RR	NS
ENSG00000111837	MAK	DOWN		RR	NS
ENSG00000111863	ADTRP	DOWN	DOWN	RR	RR
ENSG00000204616	TRIM31		DOWN	NS	RR
ENSG00000137331	IER3	UP	DOWN_in_EX	RR	CA
ENSG00000204542	C6orf15	UP	UP	RR	RR
ENSG00000227507	LTB		DOWN	NS	IR
ENSG00000204482	LST1		DOWN	NS	IR
ENSG00000243649	CFB		DOWN	NS	RR
ENSG00000204287	HLA-DRA		DOWN	NS	RR
ENSG00000237541	HLA-DQA2		DOWN	NS	RR
ENSG00000232629	HLA-DQB2		DOWN	NS	RR
ENSG00000240065	PSMB9		DOWN	NS	SR
ENSG00000242574	HLA-DMB		DOWN	NS	RR
ENSG00000164627	KIF6	DOWN		RR	NS
ENSG00000146221	TCTE1	DOWN		RR	NS
ENSG00000112782	CLIC5		DOWN	NS	RR
ENSG00000001561	ENPP4	DOWN		RR	NS
ENSG00000112796	ENPP5	DOWN		RR	NS
ENSG00000230062	ANKRD66	DOWN		RR	NS
ENSG00000096006	CRISP3	UP	UP	RR	SR
ENSG00000096093	EFHC1	DOWN	UP_in_EX	RR	CA
ENSG00000174156	GSTA3	DOWN		RR	NS
ENSG00000118407	FILIP1	DOWN		RR	NS
ENSG00000135338	LCA5	DOWN		RR	NS
ENSG00000135318	NT5E	DOWN	DOWN	RR	RR
ENSG00000118690	ARMC2	DOWN	UP_in_EX	RR	CA
ENSG00000080546	SESN1		UP_in_EX	NS	CA
ENSG00000185250	PPIL6	DOWN	UP_in_EX	RR	CA
ENSG00000004809	SLC22A16		DOWN	NS	RR
ENSG00000111834	RSPH4A	DOWN	UP_in_EX	RR	CA
ENSG00000118523	CTGF	DOWN		RR	NS
ENSG00000112299	VNN1		DOWN	NS	IR
ENSG00000093134	VNN3	DOWN	DOWN	RR	RR
ENSG00000112303	VNN2		DOWN	NS	RR
ENSG00000118515	SGK1		DOWN	NS	SR
ENSG00000203734	ECT2L	DOWN	UP_in_EX	RR	CA
ENSG00000118508	RAB32		DOWN	NS	IR
ENSG00000118492	ADGB	DOWN	UP_in_EX	RR	CA
ENSG00000155918	RAET1L	UP		RR	NS
ENSG00000120262	CCDC170	DOWN	UP_in_EX	RR	CA
ENSG00000091831	ESR1		DOWN	NS	IR
ENSG00000131018	SYNE1	DOWN	UP_in_EX	RR	CA
ENSG00000120279	MYCT1	DOWN	UP_in_EX	RR	CA
ENSG00000112096	SOD2		DOWN	NS	IR
ENSG00000112530	PACRG		UP_in_EX	NS	CA
ENSG00000112539	C6orf118		UP_in_EX	NS	CA
ENSG00000164488	DACT2		UP	NS	SR
ENSG00000269396		DOWN_in_EX		CA	NS
ENSG00000106003	LFNG		UP	NS	RR
ENSG00000106541	AGR2	UP	UP	RR	RR
ENSG00000048052	HDAC9		DOWN	NS	IR
ENSG00000105877	DNAH11	DOWN	UP_in_EX	RR	CA
ENSG00000164542	KIAA0895	DOWN		RR	NS
ENSG00000122641	INHBA		DOWN	NS	SR
ENSG00000164746	C7orf57	DOWN	UP_in_EX	RR	CA
ENSG00000179869	ABCA13	DOWN		RR	NS
ENSG00000146700	SRCRB4D	DOWN		SR	NS
ENSG00000135205	CCDC146	DOWN		RR	NS
ENSG00000075223	SEMA3C	DOWN		RR	NS
ENSG00000105792	C7orf63	DOWN	UP_in_EX	RR	CA
ENSG00000177409	SAMD9L	DOWN		RR	NS
ENSG00000188175	HEPACAM2		UP	NS	SR
ENSG00000164692	COL1A2	DOWN	DOWN	RR	SR
ENSG00000105852	PON3		UP	NS	IR
ENSG00000105880	DLX5		UP	NS	SR
ENSG00000106366	SERPINE1		DOWN	NS	RR
ENSG00000128536	CDHR3	DOWN	UP_in_EX	RR	CA
ENSG00000005249	PRKAR2B	DOWN	DOWN	RR	RR
ENSG00000075790	BCAP29		DOWN	NS	RR
ENSG00000091137	SLC26A4		DOWN	NS	IR
ENSG00000128610	FEZF1		DOWN	NS	RR
ENSG00000164675	IQUB	DOWN	UP_in_EX	RR	CA
ENSG00000170775	GPR37		DOWN	NS	IR
ENSG00000128596	CCDC136		DOWN	NS	SR
ENSG00000128591	FLNC	UP	DOWN_in_EX	RR	CA
ENSG00000128510	CPA4	UP	UP	RR	RR
ENSG00000198074	AKR1B10	UP	UP	RR	RR
ENSG00000189320	FAM180A		UP	NS	RR
ENSG00000157703	SVOPL		UP	NS	IR
ENSG00000214128	TMEM213		UP	NS	IR
ENSG00000105948	TTC26	DOWN		RR	NS
ENSG00000257335	MGAM		DOWN	NS	RR
ENSG00000178826	TMEM139		DOWN	NS	IR
ENSG00000126870	WDR60	DOWN		RR	NS
ENSG00000185960	SHOX	UP_in_EX		CA	NS
ENSG00000205542	TMSB4X		DOWN	NS	IR
ENSG00000087842	PIR	UP	UP	RR	RR
ENSG00000169891	REPS2		UP_in_EX	NS	CA
ENSG00000198947	DMD	DOWN	UP_in_EX	RR	CA
ENSG00000165164	CXorf22	DOWN	UP_in_EX	RR	CA
ENSG00000165168	CYBB		DOWN	NS	IR
ENSG00000147041	SYTL5		DOWN_in_EX	NS	CA
ENSG00000156313	RPGR	DOWN		RR	NS
ENSG00000069535	MAOB		UP_in_EX	NS	CA
ENSG00000183690	EFHC2	DOWN	UP_in_EX	RR	CA
ENSG00000102265	TIMP1	UP	DOWN_in_EX	RR	CA
ENSG00000165194	PCDH19	DOWN		RR	NS
ENSG00000123560	PLP1		DOWN_in_EX	NS	CA
ENSG00000101842	VSIG1		DOWN_in_EX	NS	CA
ENSG00000197565	COL4A6		UP_in_EX	NS	CA
ENSG00000102243	VGLL1		DOWN	NS	IR
ENSG00000129675	ARHGEF6	DOWN		RR	NS
ENSG00000147402	GABRQ	UP		RR	NS
ENSG00000182492	BGN		DOWN	NS	SR
ENSG00000130821	SLC6A8	UP	UP	RR	RR
ENSG00000164825	DEFB1	UP		RR	NS
ENSG00000253958	CLDN23	UP_in_EX		CA	NS
ENSG00000250305	KIAA1456	DOWN		RR	NS
ENSG00000038945	MSR1		DOWN	NS	IR
ENSG00000003989	SLC7A2		UP	NS	SR
ENSG00000167034	NKX3-1		UP	NS	SR
ENSG00000159167	STC1		DOWN	NS	RR
ENSG00000120885	CLU	UP	UP	SR	IR
ENSG00000157110	RBPMS		DOWN	NS	IR
ENSG00000131203	IDO1		DOWN	NS	IR
ENSG00000029534	ANK1		DOWN	NS	IR
ENSG00000104371	DKK4	UP		RR	NS
ENSG00000034239	EFCAB1	DOWN	UP_in_EX	RR	CA
ENSG00000181690	PLAG1		DOWN	NS	RR
ENSG00000181195	PENK		UP_in_EX	NS	CA
ENSG00000198846	TOX	DOWN	DOWN	RR	SR
ENSG00000205268	PDE7A		UP_in_EX	NS	CA
ENSG00000261787	TCF24	DOWN		RR	NS
ENSG00000178125	PPP1R42	DOWN		RR	NS
ENSG00000104218	CSPP1	DOWN	UP_in_EX	RR	CA
ENSG00000137573	SULF1	DOWN	DOWN	IR	RR
ENSG00000235531		DOWN_in_EX		CA	NS
ENSG00000121039	RDH10		DOWN_in_EX	NS	CA
ENSG00000104267	CA2		DOWN	NS	IR
ENSG00000164953	TMEM67	DOWN	UP_in_EX	RR	CA
ENSG00000177459	C8orf47	DOWN	DOWN	RR	RR
ENSG00000104450	SPAG1	DOWN		RR	NS
ENSG00000164929	BAALC	UP	UP	RR	RR
ENSG00000154188	ANGPT1		UP_in_EX	NS	CA
ENSG00000170961	HAS2		UP	NS	IR
ENSG00000129295	LRRC6	DOWN		RR	NS
ENSG00000197353	LYPD2		DOWN	NS	IR
ENSG00000180155	LYNX1		DOWN	NS	IR
ENSG00000167656	LY6D		DOWN	NS	SR
ENSG00000227184	EPPK1		DOWN	NS	SR
ENSG00000173253	DMRT2		UP	NS	IR
ENSG00000080298	RFX3	DOWN		RR	NS
ENSG00000120217	CD274		DOWN	NS	RR
ENSG00000137033	IL33	DOWN	DOWN	RR	RR
ENSG00000188921	PTPLAD2	DOWN		RR	NS
ENSG00000174482	LINGO2		UP_in_EX	NS	CA
ENSG00000010438	PRSS3	UP		RR	NS
ENSG00000186638	KIF24	DOWN		RR	NS
ENSG00000215187	FAM166B	DOWN	UP_in_EX	RR	CA
ENSG00000198467	TPM2		DOWN	NS	RR
ENSG00000165072	MAMDC2	DOWN		RR	NS
ENSG00000165091	TMC1		DOWN_in_EX	NS	CA
ENSG00000156049	GNA14	DOWN		RR	NS
ENSG00000172159	FRMD3	DOWN		IR	NS
ENSG00000165115	KIF27	DOWN		RR	NS
ENSG00000180447	GAS1		UP	NS	IR
ENSG00000197816	CCDC180	DOWN		RR	NS
ENSG00000178919	FOXE1	UP	UP	RR	SR
ENSG00000106701	FSD1L	DOWN	UP_in_EX	RR	CA
ENSG00000119326	CTNNAL1	DOWN	DOWN	RR	RR
ENSG00000106852	LHX6	UP	UP	RR	SR
ENSG00000136918	WDR38		UP_in_EX	NS	CA
ENSG00000136859	ANGPTL2	UP	UP	RR	RR
ENSG00000160401	C9orf117	DOWN	UP_in_EX	RR	CA
ENSG00000148346	LCN2		DOWN	NS	IR
ENSG00000167157	PRRX2		DOWN	NS	SR
ENSG00000165695	AK8		UP_in_EX	NS	CA
ENSG00000165698	C9orf9	DOWN		RR	NS
ENSG00000160326	SLC2A6		DOWN	NS	IR
ENSG00000130635	COL5A1	DOWN	DOWN	RR	SR
ENSG00000107281	NPDC1	UP	DOWN_in_EX	RR	CA
ENSG00000197191	C9orf169	UP		RR	NS
ENSG00000151632	AKR1C2		DOWN_in_EX	NS	CA
ENSG00000107611	CUBN	DOWN		RR	NS
ENSG00000026025	VIM		DOWN	NS	RR
ENSG00000077327	SPAG6	DOWN	UP_in_EX	RR	CA
ENSG00000165309	ARMC3	DOWN	UP_in_EX	RR	CA
ENSG00000179133	C10orf67	DOWN		RR	NS
ENSG00000151023	ENKUR	DOWN		RR	NS
ENSG00000107890	ANKRD26	DOWN		RR	NS
ENSG00000169126	ARMC4	DOWN	UP_in_EX	RR	CA
ENSG00000107968	MAP3K8	UP		RR	NS
ENSG00000012779	ALOX5		DOWN	NS	RR
ENSG00000170324	FRMPD2	DOWN	DOWN	RR	RR
ENSG00000138294	MSMB	UP	UP	RR	RR
ENSG00000122870	BICC1		UP_in_EX	NS	CA
ENSG00000151150	ANK3	DOWN		RR	NS
ENSG00000183346	C10orf107	DOWN		RR	NS
ENSG00000107742	SPOCK2		DOWN	NS	RR
ENSG00000168209	DDIT4		DOWN	NS	SR
ENSG00000156042	TTC18	DOWN		RR	NS
ENSG00000148600	CDHR1		UP	NS	SR
ENSG00000173267	SNCG		DOWN	NS	IR
ENSG00000188100	FAM25A	UP	UP	RR	RR
ENSG00000138135	CH25H		UP	NS	IR
ENSG00000185745	IFIT1	DOWN	DOWN	RR	RR
ENSG00000152779	SLC16A12	DOWN	DOWN	RR	RR
ENSG00000108231	LGI1	DOWN	DOWN	RR	SR
ENSG00000155265	GOLGA7B		DOWN_in_EX	NS	CA
ENSG00000197748	WDR96	DOWN		RR	NS
ENSG00000120051	CCDC147	DOWN		RR	NS
ENSG00000138166	DUSP5		DOWN_in_EX	NS	CA
ENSG00000150594	ADRA2A		UP	NS	IR
ENSG00000148735	PLEKHS1	DOWN		RR	NS
ENSG00000151892	GFRA1		UP	NS	SR
ENSG00000203837	PNLIPRP3	UP	UP	RR	RR
ENSG00000187908	DMBT1	DOWN	UP_in_EX	RR	CA
ENSG00000154493	C10orf90	DOWN_in_EX		CA	NS
ENSG00000188385	JAKMIP3		UP	NS	SR
ENSG00000171811	TTC40	DOWN		RR	NS
ENSG00000215182	MUC5AC	UP	UP	RR	RR
ENSG00000117983	MUC5B		UP	NS	IR
ENSG00000184545	DUSP8		DOWN_in_EX	NS	CA
ENSG00000130595	TNNT3		UP	NS	RR
ENSG00000064201	TSPAN32	DOWN_in_EX		CA	NS
ENSG00000176029	C11orf16	DOWN	UP_in_EX	RR	CA
ENSG00000050165	DKK3		UP	NS	RR
ENSG00000006611	USH1C	DOWN	DOWN	RR	RR
ENSG00000148965	SAA4	DOWN	DOWN	RR	RR
ENSG00000134339	SAA2	DOWN	DOWN	RR	SR
ENSG00000173432	SAA1	DOWN	DOWN	RR	RR
ENSG00000170959	DCDC1	DOWN	UP_in_EX	RR	CA
ENSG00000134569	LRP4		UP	NS	SR
ENSG00000165923	AGBL2	DOWN	UP_in_EX	RR	CA
ENSG00000156689	GLYATL2	DOWN	DOWN	RR	RR
ENSG00000156738	MS4A1		DOWN	NS	IR
ENSG00000204950	LRRC10B	DOWN		RR	NS
ENSG00000149021	SCGB1A1		DOWN	NS	SR
ENSG00000168071	CCDC88B		DOWN	NS	SR
ENSG00000110047	EHD1		DOWN	NS	IR
ENSG00000172818	OVOL1	UP		RR	NS
ENSG00000172927	MYEOV		DOWN	NS	SR
ENSG00000162105	SHANK2	DOWN		RR	NS
ENSG00000137486	ARRB1		DOWN	NS	IR
ENSG00000171533	MAP6		UP_in_EX	NS	CA
ENSG00000198488	B3GNT6	UP	UP	RR	RR
ENSG00000179071	CCDC89	DOWN		RR	NS
ENSG00000149201	CCDC81	DOWN		RR	NS
ENSG00000168959	GRM5	DOWN		RR	NS
ENSG00000166025	AMOTL1	UP	UP	RR	RR
ENSG00000110318	KIAA1377	DOWN		RR	NS
ENSG00000023445	BIRC3		DOWN	NS	RR
ENSG00000137673	MMP7		UP_in_EX	NS	CA
ENSG00000196611	MMP1		DOWN	NS	IR
ENSG00000149968	MMP3	DOWN_in_EX		CA	NS
ENSG00000137745	MMP13		DOWN	NS	SR
ENSG00000187240	DYNC2H1	DOWN	UP_in_EX	RR	CA
ENSG00000137707	BTG4	DOWN		RR	NS
ENSG00000183644	C11orf88	DOWN		RR	NS
ENSG00000150764	DIXDC1	DOWN		RR	NS
ENSG00000150773	PIH1D2	DOWN		RR	NS
ENSG00000166741	NNMT		DOWN	NS	SR
ENSG00000177103	DSCAML1	DOWN	UP_in_EX	RR	CA
ENSG00000036672	USP2	DOWN	UP_in_EX	RR	CA
ENSG00000137642	SORL1		UP	NS	SR
ENSG00000109944	C11orf63	DOWN		RR	NS
ENSG00000064199	SPA17	DOWN		RR	NS
ENSG00000043039	BARX2		UP_in_EX	NS	CA
ENSG00000151715	TMEM45B	UP	UP	RR	RR
ENSG00000010610	CD4		DOWN	NS	RR
ENSG00000177675	CD163L1	UP		RR	NS
ENSG00000183542	KLRC4	DOWN_in_EX		CA	NS
ENSG00000060982	BCAT1		DOWN	NS	IR
ENSG00000118307	CASC1	DOWN	UP_in_EX	RR	CA
ENSG00000152936	IFLTD1	DOWN		RR	NS
ENSG00000123095	BHLHE41	DOWN	DOWN	RR	RR
ENSG00000139116	KIF21A	DOWN		RR	NS
ENSG00000139211	AMIGO2		UP_in_EX	NS	CA
ENSG00000172602	RND1	UP		RR	NS
ENSG00000139537	CCDC65	DOWN	UP_in_EX	RR	CA
ENSG00000167552	TUBA1A	DOWN		RR	NS
ENSG00000135406	PRPH	DOWN		RR	NS
ENSG00000135519	KCNH3	DOWN		RR	NS
ENSG00000185432	METTL7A		UP_in_EX	NS	CA
ENSG00000110934	BIN2		DOWN	NS	IR
ENSG00000139629	GALNT6		DOWN_in_EX	NS	CA
ENSG00000050438	SLC4A8	DOWN		RR	NS
ENSG00000205420	KRT6A	UP		RR	NS
ENSG00000170423	KRT78	UP		RR	NS
ENSG00000267281		UP_in_EX		CA	NS
ENSG00000170426	SDR9C7	UP	UP	RR	RR
ENSG00000139263	LRIG3		UP_in_EX	NS	CA
ENSG00000156076	WIF1		UP_in_EX	NS	CA
ENSG00000111554	MDM1	DOWN		RR	NS
ENSG00000090382	LYZ		UP	NS	SR
ENSG00000127324	TSPAN8		UP	NS	RR
ENSG00000175183	CSRP2		UP	NS	SR
ENSG00000231738	TSPAN19	DOWN		RR	NS
ENSG00000133640	LRRIQ1	DOWN	UP_in_EX	RR	CA
ENSG00000198707	CEP290	DOWN		RR	NS
ENSG00000257242	C12orf79	UP_in_EX		CA	NS
ENSG00000187510	PLEKHG7	DOWN	DOWN	RR	RR
ENSG00000188596	C12orf55	DOWN		RR	NS
ENSG00000136048	DRAM1		DOWN	NS	SR
ENSG00000017427	IGF1	UP	UP	RR	RR
ENSG00000235162	C12orf75		UP_in_EX	NS	CA
ENSG00000139433	GLTP	UP		RR	NS
ENSG00000122970	IFT81	DOWN		RR	NS
ENSG00000204852	TCTN1	DOWN		RR	NS
ENSG00000111344	RASAL1	UP		RR	NS
ENSG00000135094	SDS		DOWN	NS	IR
ENSG00000088992	TESC		UP	NS	RR
ENSG00000122966	CIT		UP	NS	RR
ENSG00000158113	LRRC43	DOWN		RR	NS
ENSG00000197653	DNAH10	DOWN	UP_in_EX	RR	CA
ENSG00000111432	FZD10	UP	UP	RR	SR
ENSG00000121742	GJB6	UP	UP	RR	RR
ENSG00000032742	IFT88	DOWN		RR	NS
ENSG00000102678	FGF9		UP	NS	SR
ENSG00000175664	TEX26	DOWN	UP_in_EX	RR	CA
ENSG00000133110	POSTN		UP_in_EX	NS	CA
ENSG00000179813	FAM216B	DOWN	UP_in_EX	RR	CA
ENSG00000133106	EPSTI1		DOWN	NS	RR
ENSG00000136167	LCP1		DOWN	NS	IR
ENSG00000150510	FAM124A		UP_in_EX	NS	CA
ENSG00000197168	NEK5	DOWN		RR	NS
ENSG00000178695	KCTD12	DOWN		RR	NS
ENSG00000134873	CLDN10	UP	UP	RR	RR
ENSG00000165799	RNASE7	UP	UP	RR	RR
ENSG00000198718	FAM179B	DOWN		RR	NS
ENSG00000125384	PTGER2	DOWN		RR	NS
ENSG00000176153	GPX2	UP	UP	RR	SR
ENSG00000119636	CCDC176	DOWN		RR	NS
ENSG00000100583	SAMD15	DOWN		RR	NS
ENSG00000197249	SERPINA1		DOWN	NS	SR
ENSG00000196136	SERPINA3		DOWN	NS	SR
ENSG00000165959	CLMN	DOWN		RR	NS
ENSG00000140057	AK7	DOWN	UP_in_EX	RR	CA
ENSG00000066629	EML1	DOWN		RR	NS
ENSG00000205436	EXOC3L4		DOWN	NS	SR
ENSG00000185215	TNFAIP2		DOWN	NS	SR
ENSG00000166428	PLD4		DOWN	NS	IR
ENSG00000104044	OCA2	UP	UP	RR	RR
ENSG00000166923	GREM1		DOWN	NS	SR
ENSG00000137841	PLCB2	DOWN		SR	NS
ENSG00000188089	PLA2G4E	UP		RR	NS
ENSG00000159337	PLA2G4D		UP	NS	RR
ENSG00000104055	TGM5	UP		RR	NS
ENSG00000166963	MAP1A	DOWN		RR	NS
ENSG00000229474	PATL2	DOWN		RR	NS
ENSG00000137860	SLC28A2	DOWN	DOWN	RR	RR
ENSG00000166920	C15orf48		DOWN	NS	IR
ENSG00000186417	GLDN	UP	UP	RR	RR
ENSG00000104093	DMXL2	DOWN		RR	NS
ENSG00000151575	TEX9	DOWN		RR	NS
ENSG00000138587	MNS1	DOWN		RR	NS
ENSG00000129003	VPS13C	DOWN		RR	NS
ENSG00000074410	CA12		UP	NS	IR
ENSG00000035664	DAPK2		DOWN	NS	SR
ENSG00000103599	IQCH	DOWN		RR	NS
ENSG00000187720	THSD4		UP_in_EX	NS	CA
ENSG00000175318	GRAMD2	DOWN	DOWN	RR	RR
ENSG00000140481	CCDC33	DOWN		RR	NS
ENSG00000138623	SEMA7A		DOWN_in_EX	NS	CA
ENSG00000140465	CYP1A1	UP	UP	RR	RR
ENSG00000103740	ACSBG1	DOWN		RR	NS
ENSG00000140403	DNAJA4	DOWN		RR	NS
ENSG00000103888	KIAA1199	UP	UP	RR	RR
ENSG00000188659	FAM154B	DOWN	UP_in_EX	RR	CA
ENSG00000136383	ALPK3		DOWN	NS	IR
ENSG00000140538	NTRK3		UP	NS	SR
ENSG00000140511	HAPLN3		DOWN	NS	RR
ENSG00000140519	RHCG	UP	UP	RR	RR
ENSG00000184254	ALDH1A3	UP		RR	NS
ENSG00000140479	PCSK6		UP	NS	SR
ENSG00000257108	NHLRC4		UP_in_EX	NS	CA
ENSG00000007516	BAIAP3	DOWN		RR	NS
ENSG00000172382	PRSS27	UP		RR	NS
ENSG00000006327	TNFRSF12A		DOWN	NS	IR
ENSG00000166246	C16orf71		UP_in_EX	NS	CA
ENSG00000179583	CIITA		DOWN	NS	RR
ENSG00000103540	CCP110	DOWN		RR	NS
ENSG00000158486	DNAH3	DOWN	UP_in_EX	RR	CA
ENSG00000103316	CRYM		DOWN	NS	IR
ENSG00000122254	HS3ST2		DOWN	NS	IR
ENSG00000166828	SCNN1G		UP_in_EX	NS	CA
ENSG00000168447	SCNN1B		UP_in_EX	NS	CA
ENSG00000184730	APOBR		DOWN	NS	IR
ENSG00000177455	CD19	DOWN	DOWN	RR	RR
ENSG00000185905	C16orf54	DOWN	DOWN	RR	RR
ENSG00000140678	ITGAX		DOWN	NS	IR
ENSG00000176842	IRX5	UP		RR	NS
ENSG00000159387	IRX6	UP	UP	RR	SR
ENSG00000087245	MMP2		DOWN	NS	SR
ENSG00000006210	CX3CL1		DOWN	NS	RR
ENSG00000103021	CCDC113	DOWN		RR	NS
ENSG00000166546	BEAN1		DOWN	NS	IR
ENSG00000140931	CMTM3		DOWN	NS	IR
ENSG00000102878	HSF4		UP	NS	RR
ENSG00000159713	TPPP3	DOWN		RR	NS
ENSG00000181019	NQO1	UP	UP	RR	RR
ENSG00000157423	HYDIN	DOWN	UP_in_EX	RR	CA
ENSG00000140835	CHST4		DOWN	NS	IR
ENSG00000205084	TMEM231	DOWN		RR	NS
ENSG00000086696	HSD17B2		UP	NS	SR
ENSG00000154099	DNAAF1	DOWN	UP_in_EX	RR	CA
ENSG00000103187	COTL1		DOWN	NS	IR
ENSG00000153789	FAM92B	DOWN		RR	NS
ENSG00000176678	FOXL1		UP_in_EX	NS	CA
ENSG00000103257	SLC7A5	UP	UP	RR	RR
ENSG00000124391	IL17C		DOWN	NS	IR
ENSG00000132386	SERPINF1		UP	NS	IR
ENSG00000167723	TRPV3	UP	UP	RR	RR
ENSG00000074370	ATP2A3		DOWN	NS	SR
ENSG00000183018	SPNS2		DOWN_in_EX	NS	CA
ENSG00000141480	ARRB2		DOWN	NS	IR
ENSG00000132514	CLEC10A	UP		RR	NS
ENSG00000179593	ALOX15B		UP	NS	IR
ENSG00000179477	ALOX12B	UP	UP	RR	RR
ENSG00000189051	RNF222	UP	UP	RR	RR
ENSG00000166596	WDR16	DOWN	UP_in_EX	RR	CA
ENSG00000007174	DNAH9	DOWN	UP_in_EX	RR	CA
ENSG00000171962	LRRC48	DOWN		RR	NS
ENSG00000108602	ALDH3A1	UP	UP	RR	RR
ENSG00000126861	OMG	DOWN		RR	NS
ENSG00000132139	GAS2L2	DOWN	UP_in_EX	RR	CA
ENSG00000006074	CCL18		DOWN	NS	SR
ENSG00000017373	SRCIN1	DOWN		RR	NS
ENSG00000161381	PLXDC1		DOWN	NS	RR
ENSG00000141750	STAC2	UP_in_EX		CA	NS
ENSG00000108342	CSF3		DOWN	NS	IR
ENSG00000204889	KRT40		DOWN_in_EX	NS	CA
ENSG00000171401	KRT13	UP		RR	NS
ENSG00000186832	KRT16	UP		RR	NS
ENSG00000128422	KRT17	UP		RR	NS
ENSG00000108821	COL1A1		DOWN	NS	SR
ENSG00000167105	TMEM92		DOWN_in_EX	NS	CA
ENSG00000224383	C17orf72	DOWN		RR	NS
ENSG00000108950	FAM20A		DOWN	NS	SR
ENSG00000171595	DNAI2		UP_in_EX	NS	CA
ENSG00000196169	KIF19	DOWN		RR	NS
ENSG00000186074	CD300LF		DOWN	NS	IR
ENSG00000167861	HID1		DOWN_in_EX	NS	CA
ENSG00000129654	FOXJ1	DOWN		RR	NS
ENSG00000141524	TMC6		DOWN	NS	SR
ENSG00000167895	TMC8		DOWN	NS	IR
ENSG00000184557	SOCS3		DOWN	NS	IR
ENSG00000183010	PYCR1		UP	NS	RR
ENSG00000088756	ARHGAP28	DOWN_in_EX		CA	NS
ENSG00000141401	IMPA2	UP		RR	NS
ENSG00000168675	LDLRAD4	DOWN		RR	NS
ENSG00000134775	FHOD3		UP_in_EX	NS	CA
ENSG00000101638	ST8SIA5		DOWN	NS	RR
ENSG00000197641	SERPINB13		UP	NS	RR
ENSG00000206072	SERPINB11		UP	NS	SR
ENSG00000057149	SERPINB3		UP	NS	IR
ENSG00000166347	CYB5A	DOWN	DOWN	RR	RR
ENSG00000125780	TGM3		UP	NS	RR
ENSG00000166948	TGM6		UP	NS	RR
ENSG00000088882	CPXM1	DOWN	DOWN	RR	RR
ENSG00000172264	MACROD2	DOWN		RR	NS
ENSG00000101441	CST4	UP		RR	NS
ENSG00000101336	HCK		DOWN	NS	IR
ENSG00000078898	BPIFB2	UP	UP	RR	RR
ENSG00000186191	BPIFB4	DOWN_in_EX	DOWN_in_EX	CA	CA
ENSG00000131050	BPIFA2	UP	UP	RR	IR
ENSG00000125999	BPIFB1	UP	UP	RR	RR
ENSG00000125998	FAM83C	UP		RR	NS
ENSG00000101342	TLDC2	DOWN		RR	NS
ENSG00000101347	SAMHD1	DOWN	DOWN	RR	RR
ENSG00000198959	TGM2		DOWN	NS	SR
ENSG00000101425	BPI		DOWN	NS	SR
ENSG00000101445	PPP1R16B		DOWN	NS	SR
ENSG00000124134	KCNS1		DOWN	NS	IR
ENSG00000243543	WFDC6	DOWN		RR	NS
ENSG00000101448	EPPIN	DOWN		RR	NS
ENSG00000100985	MMP9		DOWN	NS	SR
ENSG00000124126	PREX1		DOWN	NS	IR
ENSG00000101144	BMP7	UP	UP	RR	SR
ENSG00000124225	PMEPA1		DOWN	NS	SR
ENSG00000124237	C20orf85		UP_in_EX	NS	CA
ENSG00000087495	PHACTR3	DOWN		RR	NS
ENSG00000101210	EEF1A2	UP	UP	RR	RR
ENSG00000171236	LRG1		DOWN	NS	IR
ENSG00000167680	SEMA6B		DOWN_in_EX	NS	CA
ENSG00000174898	CATSPERD		UP_in_EX	NS	CA
ENSG00000156413	FUT6		DOWN_in_EX	NS	CA
ENSG00000171124	FUT3		DOWN_in_EX	NS	CA
ENSG00000125730	C3	DOWN	DOWN	RR	RR
ENSG00000141968	VAV1		DOWN	NS	IR
ENSG00000090339	ICAM1		DOWN	NS	IR
ENSG00000187867	PALM3		DOWN	NS	SR
ENSG00000123146	CD97		DOWN	NS	RR
ENSG00000105131	EPHX3	UP		RR	NS
ENSG00000171954	CYP4F22	UP	UP	RR	RR
ENSG00000188039	NWD1		UP_in_EX	NS	CA
ENSG00000130513	GDF15		DOWN_in_EX	NS	CA
ENSG00000105664	COMP	UP	UP	RR	RR
ENSG00000187664	HAPLN4		DOWN	NS	IR
ENSG00000089327	FXYD5		DOWN	NS	SR
ENSG00000188508	KRTDAP	UP		RR	NS
ENSG00000189001	SBSN	UP	UP	RR	RR
ENSG00000099337	KCNK6	UP	DOWN_in_EX	RR	CA
ENSG00000178934	LGALS7B	UP		RR	NS
ENSG00000197838	CYP2A13	DOWN	DOWN	RR	RR
ENSG00000248098	BCKDHA	DOWN_in_EX		CA	NS
ENSG00000177191	B3GNT8	UP		RR	NS
ENSG00000105388	CEACAM5		DOWN_in_EX	NS	CA
ENSG00000105427	CNFN	UP	UP	RR	RR
ENSG00000167383	ZNF229		UP	NS	SR
ENSG00000130203	APOE		DOWN	NS	IR
ENSG00000130208	APOC1		DOWN	NS	IR
ENSG00000134830	C5AR2	UP	DOWN_in_EX	RR	CA
ENSG00000142227	EMP3		DOWN	NS	IR
ENSG00000088002	SULT2B1	UP		RR	NS
ENSG00000176909	MAMSTR		DOWN_in_EX	NS	CA
ENSG00000087086	FTL	UP		RR	NS
ENSG00000104951	IL4I1		DOWN	NS	SR
ENSG00000167754	KLK5	UP		RR	NS
ENSG00000167755	KLK6	UP	UP	RR	RR
ENSG00000169035	KLK7	UP		RR	NS
ENSG00000129455	KLK8	UP		RR	NS
ENSG00000129451	KLK10	UP		RR	NS
ENSG00000167757	KLK11	UP	UP	RR	RR
ENSG00000186474	KLK12	UP	UP	RR	RR
ENSG00000167759	KLK13	UP	UP	RR	RR
ENSG00000129437	KLK14		UP	NS	RR
ENSG00000186806	VSIG10L	UP		RR	NS
ENSG00000187474	FPR3		DOWN	NS	IR
ENSG00000167617	CDC42EP5		DOWN_in_EX	NS	CA
ENSG00000186818	LILRB4		DOWN	NS	IR
ENSG00000080031	PTPRH		DOWN_in_EX	NS	CA
ENSG00000187905		DOWN		RR	NS
ENSG00000099953	MMP11		DOWN	NS	SR
ENSG00000099994	SUSD2	DOWN	DOWN	RR	SR
ENSG00000100012	SEC14L3	DOWN	DOWN	RR	RR
ENSG00000100170	SLC5A1		DOWN	NS	RR
ENSG00000100234	TIMP3	UP	UP	RR	RR
ENSG00000100292	HMOX1	UP		RR	NS
ENSG00000100097	LGALS1		DOWN	NS	SR
ENSG00000185022	MAFF		DOWN_in_EX	NS	CA
ENSG00000184949	FAM227A	DOWN		RR	NS
ENSG00000183569	SERHL2		UP	NS	RR
ENSG00000138964	PARVG		DOWN	NS	IR
ENSG00000128408	RIBC2	DOWN		RR	NS
ENSG00000156282	CLDN17	UP	UP	RR	RR
ENSG00000180509	KCNE1	DOWN		RR	NS
ENSG00000159231	CBR3		UP	NS	RR
ENSG00000157578	LCA5L	DOWN		RR	NS
ENSG00000160180	TFF3	UP	UP	RR	RR
ENSG00000160182	TFF1	UP	UP	RR	RR
ENSG00000160183	TMPRSS3	DOWN	DOWN	RR	RR
ENSG00000160255	ITGB2		DOWN	NS	IR
ENSG00000142156	COL6A1		DOWN	NS	SR
ENSG00000142173	COL6A2		DOWN	NS	SR

## Sheet: Table S6
Table S6
GO terms enriched in genes switching classification from RR in healthy volunteers to CA in Clinic
ID	Description	GeneRatio	p.adjust	geneID	Count
GO:0060271	cilium assembly	16/59	4.20318e-11	UBXN10/DRC1/CFAP221/DNAH7/DZIP1L/CC2D2A/DNAH5/RSPH4A/IQUB/TMEM67/CFAP157/ARMC4/DYNC2H1/CCDC65/HYDIN/DNAAF1	16
GO:0044782	cilium organization	16/59	4.20318e-11	UBXN10/DRC1/CFAP221/DNAH7/DZIP1L/CC2D2A/DNAH5/RSPH4A/IQUB/TMEM67/CFAP157/ARMC4/DYNC2H1/CCDC65/HYDIN/DNAAF1	16
GO:0003341	cilium movement	9/59	4.20318e-11	CFAP221/DNAH7/DNAH5/RSPH4A/DNAH11/ARMC4/CCDC65/HYDIN/DNAAF1	9
GO:0035082	axoneme assembly	9/59	4.20318e-11	DRC1/DNAH7/CC2D2A/DNAH5/RSPH4A/CFAP157/ARMC4/HYDIN/DNAAF1	9
GO:0001578	microtubule bundle formation	9/59	1.76603e-09	DRC1/DNAH7/CC2D2A/DNAH5/RSPH4A/CFAP157/ARMC4/HYDIN/DNAAF1	9
GO:0007018	microtubule-based movement	10/59	1.15722e-06	CFAP221/DNAH7/DNAH5/RSPH4A/DNAH11/ARMC4/DYNC2H1/CCDC65/HYDIN/DNAAF1	10
GO:0001539	cilium or flagellum-dependent cell motility	5/59	1.15722e-06	DRC1/DNAH6/DNAH7/DNAH11/DNAH3	5
GO:0060285	cilium-dependent cell motility	5/59	1.15722e-06	DRC1/DNAH6/DNAH7/DNAH11/DNAH3	5
GO:0070286	axonemal dynein complex assembly	5/59	1.69061e-06	DRC1/DNAH7/DNAH5/ARMC4/DNAAF1	5
GO:0003352	regulation of cilium movement	4/59	6.20412e-06	DNAH11/ARMC4/CCDC65/DNAAF1	4
GO:0007368	determination of left/right symmetry	7/59	8.38576e-06	DRC1/CC2D2A/DNAH5/DNAH11/ARMC4/DYNC2H1/DNAAF1	7
GO:0009855	determination of bilateral symmetry	7/59	1.26185e-05	DRC1/CC2D2A/DNAH5/DNAH11/ARMC4/DYNC2H1/DNAAF1	7
GO:0009799	specification of symmetry	7/59	1.26185e-05	DRC1/CC2D2A/DNAH5/DNAH11/ARMC4/DYNC2H1/DNAAF1	7
GO:0000226	microtubule cytoskeleton organization	11/59	4.53257e-05	DRC1/DNAH7/CC2D2A/DNAH5/EFHC1/RSPH4A/TMEM67/CFAP157/ARMC4/HYDIN/DNAAF1	11
GO:0060632	regulation of microtubule-based movement	4/59	0.000101685	DNAH11/ARMC4/CCDC65/DNAAF1	4
GO:0036158	outer dynein arm assembly	3/59	0.00045405	DNAH5/ARMC4/DNAAF1	3
GO:0044458	motile cilium assembly	3/59	0.00184518	CFAP221/CC2D2A/DNAAF1	3
GO:0007389	pattern specification process	8/59	0.00252334	DRC1/CC2D2A/DNAH5/DNAH11/ARMC4/DYNC2H1/DSCAML1/DNAAF1	8
GO:0030317	flagellated sperm motility	4/59	0.00539365	DNAH5/DNAH11/CFAP69/CFAP157	4
GO:0097722	sperm motility	4/59	0.00539365	DNAH5/DNAH11/CFAP69/CFAP157	4
GO:0036159	inner dynein arm assembly	2/59	0.0224823	DNAH7/DNAAF1	2
GO:0032886	regulation of microtubule-based process	5/59	0.0271916	DNAH11/TMEM67/ARMC4/CCDC65/DNAAF1	5

## Sheet: Table S7
Table S7
eQTL statistics for the 78 risk genes that have an eQTL reaching genome wide significance. For each gene, we also present the P-value and effect size of the interaction effect between the smoking status and the lead eQTL variant genotype (see method). All genes that have a significant interaction effect are highlighted in yellow and their expression is presented in Supp. Fig. S15.
					Linear eQTL			Genotype x SmokingStatus Interaction
Gene (ENS ID)	Gene Name	chromosome	SNP position	Snp ID	Effect Size	P-value	FDR	Effect Size	P-value
ENSG00000004809	SLC22A16	6	110792264		-1.19668	1.25707e-45	2.915e-40	0.425404	0.00352023
ENSG00000050730	TNIP3	4	122296959		-0.415422	8.02894e-06	0.03487	0.249637	0.113585
ENSG00000054219	LY75	2	160708932		0.362455	1.02679e-06	0.006392	0.11237	0.16247
ENSG00000056291	NPFFR2	4	72964483		0.565601	2.99133e-18	4.009e-14	-0.0646464	0.184912
ENSG00000057149	SERPINB3	18	61363820		0.552646	1.35305e-11	1.385e-07	0.0570859	0.53194
ENSG00000076864	RAP1GAP	1	21944397		-0.895497	7.4266e-09	8.176e-05	-0.241068	0.243395
ENSG00000079257	LXN	3	157898249		0.487175	3.06883e-05	0.08952	0.0177725	0.877887
ENSG00000089327	FXYD5	19	35660670		0.410615	2.90313e-05	0.0968	0.672177	0.000136708
ENSG00000099994	SUSD2	22	24414829		-0.471167	1.48668e-06	0.003478	-0.00173853	0.985208
ENSG00000101448	EPPIN	20	44145600		-0.372938	8.67672e-07	0.004208	0.165845	0.277118
ENSG00000106003	LFNG	7	2574324		0.56732	4.0724e-08	0.000404	-0.190876	0.285006
ENSG00000106366	SERPINE1	7	100764154		0.440091	5.94173e-10	6.112e-06	-0.174598	0.147291
ENSG00000106852	LHX6	9	124955922		-0.713501	3.21352e-23	1.534e-18	-0.110756	0.098927
ENSG00000114251	WNT5A	3	55556801		-0.462987	1.79941e-08	0.0001958	0.191103	0.0837157
ENSG00000114638	UPK1B	3	118885025		-0.552606	5.66672e-10	6.692e-06	-0.222313	0.146718
ENSG00000116661	FBXO2	1	11714793		-0.481879	2.35966e-07	0.001183	-0.0435714	0.708324
ENSG00000118849	RARRES1	3	158464069		-0.409243	4.84184e-06	0.01868	-0.00656994	0.972463
ENSG00000122966	CIT	12	120154254		0.432241	2.17751e-10	2.141e-06	-0.0415931	0.597026
ENSG00000124126	PREX1	20	47286837		0.440947	1.71442e-06	0.009598	0.160289	0.205475
ENSG00000125998	FAM83C	20	33847253		-0.422489	9.01464e-09	3.721e-05	0.0765637	0.521068
ENSG00000126870	WDR60	7	158721504		0.384573	4.58176e-05	0.08955	-0.0673515	0.602878
ENSG00000128683	GAD1	2	171673475		-0.697162	2.19566e-16	5.063e-12	-0.00145861	0.988803
ENSG00000130203	APOE	19	45452694		0.406644	4.18619e-07	0.002227	-0.236794	0.138515
ENSG00000130208	APOC1	19	45452694		0.36002	1.06885e-05	0.0366	-0.178808	0.156547
ENSG00000133710	SPINK5	5	147468398		-0.459942	1.84805e-10	1.331e-06	-0.0572321	0.709597
ENSG00000134202	GSTM3	1	110285358		0.594595	8.97134e-12	1.086e-07	0.0911217	0.272599
ENSG00000136048	DRAM1	12	102247283		0.348064	2.58141e-06	0.01141	0.149524	0.0431222
ENSG00000137573	SULF1	8	70404947		0.317148	1.52775e-05	0.06906	-0.217884	0.023043
ENSG00000137745	MMP13	11	102832364		0.385626	4.83741e-07	0.004178	-0.0645697	0.659269
ENSG00000137841	PLCB2	15	40584804		0.482123	3.13428e-09	2.187e-05	-0.127841	0.2415
ENSG00000138135	CH25H	10	90965708		0.521494	1.51706e-05	0.05518	0.265651	0.0927574
ENSG00000140538	NTRK3	15	88519216		-0.331738	4.13021e-06	0.01959	-0.0947722	0.205691
ENSG00000143631	FLG	1	152306196		0.476605	3.94904e-05	0.06356	0.0353807	0.846899
ENSG00000144712	CAND2	3	12811628		-0.429403	2.51914e-08	0.0002389	0.00334455	0.966283
ENSG00000145703	IQGAP2	5	75874144		0.312844	1.76967e-05	0.08854	0.0593568	0.520577
ENSG00000146700	SRCRB4D	7	76039671		-0.305782	2.22258e-05	0.05775	0.00356307	0.941963
ENSG00000151882	CCL28	5	43597100		-0.367655	4.01817e-07	0.001313	-0.0496508	0.619628
ENSG00000152580	IGSF10	3	151341909		-0.329769	1.14995e-05	0.04947	-0.0860576	0.622108
ENSG00000154277	UCHL1	4	41277380		0.68031	1.47293e-08	0.0001507	0.097419	0.644846
ENSG00000157856	DRC1	2	26678169		0.795091	7.74209e-07	0.002689	0.595287	0.199416
ENSG00000159231	CBR3	21	37547414		0.660015	4.39874e-21	1.491e-16	-0.145645	0.159095
ENSG00000159387	IRX6	16	55325789		-0.362484	1.60264e-06	0.006531	-0.071113	0.445912
ENSG00000161381	PLXDC1	17	37288788		0.712562	1.24807e-07	0.0007062	0.110193	0.526472
ENSG00000163331	DAPL1	2	159688785		0.337537	1.13433e-05	0.05374	-0.144235	0.13713
ENSG00000163430	FSTL1	3	120166480		0.596511	1.14175e-11	1.152e-07	-0.0691361	0.376068
ENSG00000164825	DEFB1	8	6723156		-0.347354	6.87098e-06	0.03579	-0.00119726	0.992963
ENSG00000167034	NKX3-1	8	23456634		0.566373	1.16882e-08	0.0001467	0.0303662	0.798675
ENSG00000167165	UGT1A6	2	234604068		-0.463818	3.30842e-10	4.086e-06	0.0915311	0.244132
ENSG00000167656	LY6D	8	143903155		-0.951587	3.51978e-09	2.994e-05	0.108723	0.768596
ENSG00000168679	SLC16A4	1	110862750		-0.749817	6.78883e-25	4.521e-20	0.0317405	0.692739
ENSG00000168959	GRM5	11	89056614		-0.333039	8.42704e-06	0.04324	-0.0178201	0.882566
ENSG00000169474	SPRR1A	1	153015760		0.448477	2.07203e-09	9.371e-06	-0.713661	0.00750362
ENSG00000170231	FABP6	5	159591003		-0.425824	1.43332e-05	0.04885	-0.207833	0.403662
ENSG00000170500	LONRF2	2	100953901		0.336867	3.61547e-06	0.01446	0.0391887	0.684119
ENSG00000173210	ABLIM3	5	148520184		-0.601443	7.69317e-17	2.052e-12	-0.155763	0.272115
ENSG00000175497	DPP10	2	116135925		0.525008	1.52304e-17	5.448e-13	-0.0341974	0.596156
ENSG00000178919	FOXE1	9	100581427		0.396581	1.49375e-07	0.000916	0.105535	0.308592
ENSG00000178934	LGALS7B	19	39260904		0.716113	7.75697e-25	5.303e-20	0.269669	0.0549676
ENSG00000179583	CIITA	16	10958446		-0.366337	1.06195e-05	0.05638	-0.0254513	0.830532
ENSG00000181381	DDX60L	4	169271983		-0.658387	1.41396e-06	0.006906	0.103972	0.452736
ENSG00000183569	SERHL2	22	42972228		-0.614641	5.02994e-17	1.919e-12	-0.0831526	0.382664
ENSG00000184985	SORCS2	4	7211459		-0.672035	1.5189e-19	1.352e-14	-0.0253607	0.748688
ENSG00000186479	RGS7BP	5	63836025		0.435465	1.12527e-07	0.0006064	-0.12278	0.245313
ENSG00000187664	HAPLN4	19	19374512		0.391521	3.63564e-07	0.002259	-0.137763	0.0117503
ENSG00000187867	PALM3	19	14169134		-0.563656	4.46719e-16	5.706e-12	0.0462675	0.543918
ENSG00000188385	JAKMIP3	10	133890696		0.592039	5.6131e-09	6.36e-05	0.01444	0.868715
ENSG00000189058	APOD	3	195309803		-0.473375	1.58145e-05	0.04188	0.244873	0.345924
ENSG00000196611	MMP1	11	102649235		0.4919	4.40062e-08	0.0004239	-0.158042	0.260728
ENSG00000197635	DPP4	2	162926544		-0.402156	4.72921e-08	8.811e-05	-0.0674504	0.448878
ENSG00000198467	TPM2	9	35689373		0.528464	5.9694e-14	1.036e-09	0.143796	0.124592
ENSG00000198846	TOX	8	59806390		0.496529	2.35401e-11	3.063e-07	-0.16809	0.0278101
ENSG00000203666	EFCAB2	1	245185073		-0.383022	8.76855e-07	0.00402	0.239751	0.0954948
ENSG00000203782	LOR	1	153239238		0.292302	2.09438e-05	0.03385	-0.316539	0.023726
ENSG00000204616	TRIM31	6	30077229		-0.516049	1.43822e-12	8.158e-08	-0.0439744	0.74964
ENSG00000206072	SERPINB11	18	61389495		0.874222	7.78773e-30	5.941e-25	0.119045	0.236673
ENSG00000232629	HLA-DQB2	6	32637527		0.481781	2.16642e-11	1.288e-06	0.0376533	0.693437
ENSG00000237541	HLA-DQA2	6	32597087		0.887587	3.75427e-39	3.347e-33	-0.128265	0.268136
ENSG00000240065	PSMB9	6	32841096		0.358864	2.44896e-06	0.04493	0.0561196	0.571536

## Sheet: Table S8
Table S8
GWAS.SNP	SNP_rsid	SNP	ENSID	GeneName	beta	t.stat	p.value	FWR	PUBMEDID	LINK
rs3769821	rs3769823	2:202122995:A:G	ENSG00000003400	CASP10	-0.461821	-7.02425	7.89023e-12	1.09277e-06	31326317, 31326317	www.ncbi.nlm.nih.gov/pubmed/31326317, www.ncbi.nlm.nih.gov/pubmed/31326317
rs7637688	rs13061973	3:138603746:T:A	ENSG00000051382	PIK3CB	-0.330673	-6.63815	9.06275e-11	1.25516e-05	26053186	www.ncbi.nlm.nih.gov/pubmed/26053186
rs9322193	rs58189451	6:149921388:G:A	ENSG00000055211	GINM1	-0.255328	-5.67333	2.49493e-08	0.0034554	27393504	www.ncbi.nlm.nih.gov/pubmed/27393504
rs3769821	rs3769823	2:202122995:A:G	ENSG00000064012	CASP8	0.463876	7.60869	1.60648e-13	2.22493e-08	31326317, 31326317	www.ncbi.nlm.nih.gov/pubmed/31326317, www.ncbi.nlm.nih.gov/pubmed/31326317
rs5760092	rs5751763	22:24247793:T:C	ENSG00000099974	DDTL	-0.500747	-6.56339	1.43589e-10	1.98866e-05	28292921	www.ncbi.nlm.nih.gov/pubmed/28292921
rs5760092	rs5760093	22:24240340:G:A	ENSG00000099984	GSTT2	-0.469383	-7.29398	1.34671e-12	1.86515e-07	28292921	www.ncbi.nlm.nih.gov/pubmed/28292921
rs681343	rs676388	19:49211969:T:C	ENSG00000105538	RASIP1	0.387994	7.06525	6.05065e-12	8.37997e-07	28604730	www.ncbi.nlm.nih.gov/pubmed/28604730
rs4573350	rs1571586	9:124957525:A:G	ENSG00000106852	LHX6	-0.595584	-11.2885	3.19057e-26	4.41885e-21	31326317, 31326317	www.ncbi.nlm.nih.gov/pubmed/31326317, www.ncbi.nlm.nih.gov/pubmed/31326317
rs732765	rs17183132	14:75153818:C:A	ENSG00000119681	LTBP2	-0.339391	-5.22052	2.71873e-07	0.0376535	23144319	www.ncbi.nlm.nih.gov/pubmed/23144319
rs9322193	rs58189451	6:149921388:G:A	ENSG00000120253	NUP43	-0.510217	-8.85471	1.8864e-17	2.6126e-12	27393504	www.ncbi.nlm.nih.gov/pubmed/27393504
rs1634726	rs3131060	6:30763291:G:A	ENSG00000137411	VARS2	-0.446483	-5.77086	1.46037e-08	0.00202257	28604730	www.ncbi.nlm.nih.gov/pubmed/28604730
rs3094023	rs3094118	6:30732858:C:T	ENSG00000137411	VARS2	-0.441152	-5.68942	2.28516e-08	0.00316488	28604730, 28604730	www.ncbi.nlm.nih.gov/pubmed/28604730, www.ncbi.nlm.nih.gov/pubmed/28604730
rs3094222	rs9262263	6:30833957:T:C	ENSG00000137411	VARS2	-0.444707	-5.52221	5.63761e-08	0.00780792	28604730	www.ncbi.nlm.nih.gov/pubmed/28604730
rs2072113	rs2072114	11:61605215:A:G	ENSG00000149485	FADS1	-0.627399	-6.11438	2.08805e-09	0.000289188	28604730	www.ncbi.nlm.nih.gov/pubmed/28604730
rs1862626	rs4700485	5:56034207:A:G	ENSG00000155542	SETD9	0.393949	5.84283	9.78945e-09	0.00135581	27197191	www.ncbi.nlm.nih.gov/pubmed/27197191
rs55768116	rs1715456	11:118123517:A:G	ENSG00000160588	MPZL3	0.500119	8.04693	7.45241e-15	1.03214e-09	31326317, 31326317, 31326317	www.ncbi.nlm.nih.gov/pubmed/31326317, www.ncbi.nlm.nih.gov/pubmed/31326317, www.ncbi.nlm.nih.gov/pubmed/31326317
rs1629083	rs2853030	11:118126394:C:CA	ENSG00000160588	MPZL3	0.49393	7.931	1.69972e-14	2.35406e-09	28604730	www.ncbi.nlm.nih.gov/pubmed/28604730
rs1056562	rs1806	11:118076004:C:T	ENSG00000160588	MPZL3	0.442883	6.8683	2.14237e-11	2.96711e-06	28604730	www.ncbi.nlm.nih.gov/pubmed/28604730
rs11919456	rs4857524	3:197251105:A:T	ENSG00000161267	BDH1	-0.371704	-5.84152	9.8611e-09	0.00136573	26053186	www.ncbi.nlm.nih.gov/pubmed/26053186
rs1057941	rs3814316	1:155149718:G:A	ENSG00000163354	DCST2	0.335693	5.38484	1.16446e-07	0.0161274	27197191	www.ncbi.nlm.nih.gov/pubmed/27197191
rs1057941	rs3814316	1:155149718:G:A	ENSG00000163357	DCST1	0.288807	5.27158	2.09383e-07	0.0289989	27197191	www.ncbi.nlm.nih.gov/pubmed/27197191
rs2131877	rs547215543	3:194871571:T:C	ENSG00000173950	XXYLT1	-0.349709	-5.40605	1.04208e-07	0.0144325	20876614	www.ncbi.nlm.nih.gov/pubmed/20876614
rs681343	rs679574	19:49206108:C:G	ENSG00000176920	FUT2	-0.486599	-14.9903	1.42918e-41	1.97938e-36	28604730	www.ncbi.nlm.nih.gov/pubmed/28604730
rs2395185	rs9272608	6:32607737:T:C	ENSG00000179344	HLA-DQB1	-0.62532	-11.1289	1.31059e-25	1.81512e-20	23143601	www.ncbi.nlm.nih.gov/pubmed/23143601
rs2187668	rs3134977	6:32651641:G:T	ENSG00000179344	HLA-DQB1	-0.651858	-8.06724	6.44423e-15	8.92506e-10	28604730, 28604730	www.ncbi.nlm.nih.gov/pubmed/28604730, www.ncbi.nlm.nih.gov/pubmed/28604730
rs3134977	rs2187668	6:32605884:C:T	ENSG00000179344	HLA-DQB1	-0.630046	-7.78626	4.70031e-14	6.50979e-09	28604730	www.ncbi.nlm.nih.gov/pubmed/28604730
rs3135003	rs674313	6:32578082:C:T	ENSG00000179344	HLA-DQB1	-0.512496	-7.7191	7.50012e-14	1.03874e-08	28604730	www.ncbi.nlm.nih.gov/pubmed/28604730
rs9268123	rs3132941	6:32131972:G:C	ENSG00000179344	HLA-DQB1	-0.656802	-7.56186	2.21381e-13	3.06606e-08	28604730, 28604730	www.ncbi.nlm.nih.gov/pubmed/28604730, www.ncbi.nlm.nih.gov/pubmed/28604730
rs1150756	rs9268123	6:32252132:A:G	ENSG00000179344	HLA-DQB1	-0.638172	-7.26412	1.64192e-12	2.27402e-07	28604730, 28604730, 28604730	www.ncbi.nlm.nih.gov/pubmed/28604730, www.ncbi.nlm.nih.gov/pubmed/28604730, www.ncbi.nlm.nih.gov/pubmed/28604730
rs9276700	rs1054684	6:32776921:T:C	ENSG00000179344	HLA-DQB1	-0.625622	-6.87932	1.99748e-11	2.76645e-06	28604730	www.ncbi.nlm.nih.gov/pubmed/28604730
rs1054684	rs9276700	6:32756653:C:T	ENSG00000179344	HLA-DQB1	-0.606033	-6.68618	6.72847e-11	9.31873e-06	28604730	www.ncbi.nlm.nih.gov/pubmed/28604730
rs56098412	rs114595701	6:32807490:C:T	ENSG00000179344	HLA-DQB1	-0.547737	-5.70342	2.11665e-08	0.00293149	28604730	www.ncbi.nlm.nih.gov/pubmed/28604730
rs3129966	rs2894251	6:32343236:A:G	ENSG00000179344	HLA-DQB1	-0.458497	-5.46533	7.62636e-08	0.0105623	28604730	www.ncbi.nlm.nih.gov/pubmed/28604730
rs5760092	rs5751763	22:24247793:T:C	ENSG00000184674	GSTT1	0.77569	10.6545	8.1667e-24	1.13106e-18	28292921	www.ncbi.nlm.nih.gov/pubmed/28292921
rs3734542	rs9348721	6:26485573:A:G	ENSG00000186470	BTN3A2	-0.943891	-12.2895	3.56011e-30	4.93065e-25	28604730	www.ncbi.nlm.nih.gov/pubmed/28604730
rs36162392	rs12176129	6:26514940:C:T	ENSG00000186470	BTN3A2	-0.881464	-11.5818	2.31276e-27	3.2031e-22	28604730	www.ncbi.nlm.nih.gov/pubmed/28604730
rs66488313	rs3734542	6:26468326:G:A	ENSG00000186470	BTN3A2	-0.908585	-11.2511	4.44788e-26	6.16019e-21	28604730	www.ncbi.nlm.nih.gov/pubmed/28604730
rs80264589	rs371152854	6:26798784:G:A	ENSG00000186470	BTN3A2	-0.901127	-11.1352	1.24e-25	1.71736e-20	28604730	www.ncbi.nlm.nih.gov/pubmed/28604730
rs41266839	rs66488313	6:26631568:G:T	ENSG00000186470	BTN3A2	-0.927744	-10.7787	2.79652e-24	3.87309e-19	28604730	www.ncbi.nlm.nih.gov/pubmed/28604730
rs36109883	rs36014129	6:25884519:G:A	ENSG00000186470	BTN3A2	-0.883251	-10.1882	4.27585e-22	5.92192e-17	28604730, 28604730	www.ncbi.nlm.nih.gov/pubmed/28604730, www.ncbi.nlm.nih.gov/pubmed/28604730
rs34158769	rs36109883	6:26133070:G:A	ENSG00000186470	BTN3A2	-0.883251	-10.1882	4.27585e-22	5.92192e-17	28604730	www.ncbi.nlm.nih.gov/pubmed/28604730
rs28412066	rs55912630	6:25866935:T:C	ENSG00000186470	BTN3A2	-0.86907	-9.93647	3.46334e-21	4.79662e-16	28604730	www.ncbi.nlm.nih.gov/pubmed/28604730
rs13191445	rs13198474	6:25874423:G:A	ENSG00000186470	BTN3A2	-0.851713	-9.61402	4.81225e-20	6.66482e-15	28604730, 28604730	www.ncbi.nlm.nih.gov/pubmed/28604730, www.ncbi.nlm.nih.gov/pubmed/28604730
rs3999544	rs1125000	6:26287256:C:T	ENSG00000186470	BTN3A2	0.34127	5.44897	8.31482e-08	0.0115158	28604730	www.ncbi.nlm.nih.gov/pubmed/28604730
rs3135003	rs9272679	6:32608931:T:C	ENSG00000196126	HLA-DRB1	-0.472123	-8.86884	1.69314e-17	2.34495e-12	28604730	www.ncbi.nlm.nih.gov/pubmed/28604730
rs2395185	rs28383313	6:32587117:C:G	ENSG00000196126	HLA-DRB1	-0.448732	-8.28853	1.30029e-15	1.80086e-10	23143601	www.ncbi.nlm.nih.gov/pubmed/23143601
rs2395185	rs9272608	6:32607737:T:C	ENSG00000196735	HLA-DQA1	-0.451362	-8.25605	1.64776e-15	2.2821e-10	23143601	www.ncbi.nlm.nih.gov/pubmed/23143601
rs3135003	rs674313	6:32578082:C:T	ENSG00000196735	HLA-DQA1	-0.41076	-6.58194	1.28147e-10	1.7748e-05	28604730	www.ncbi.nlm.nih.gov/pubmed/28604730
rs9357152	rs28746965	6:32653136:A:G	ENSG00000196735	HLA-DQA1	-0.407315	-6.31847	6.30064e-10	8.7262e-05	21896673	www.ncbi.nlm.nih.gov/pubmed/21896673
rs140436982	rs112845645	14:24412589:A:G	ENSG00000197775		-0.756259	-8.2422	1.8225e-15	2.52411e-10	26053186	www.ncbi.nlm.nih.gov/pubmed/26053186
rs2395185	rs9270484	6:32559063:A:G	ENSG00000198502	HLA-DRB5	-0.5979	-11.6436	1.3246e-27	1.83454e-22	23143601	www.ncbi.nlm.nih.gov/pubmed/23143601
rs3135003	rs138477983	6:32573726:A:G	ENSG00000198502	HLA-DRB5	-0.551624	-10.2372	2.8356e-22	3.92722e-17	28604730	www.ncbi.nlm.nih.gov/pubmed/28604730
rs2187668	rs9272202	6:32601885:C:T	ENSG00000198502	HLA-DRB5	-0.522281	-6.84387	2.50132e-11	3.46425e-06	28604730, 28604730	www.ncbi.nlm.nih.gov/pubmed/28604730, www.ncbi.nlm.nih.gov/pubmed/28604730
rs3134977	rs2187668	6:32605884:C:T	ENSG00000198502	HLA-DRB5	-0.498417	-6.44473	2.956e-10	4.09397e-05	28604730	www.ncbi.nlm.nih.gov/pubmed/28604730
rs9268123	rs3132941	6:32131972:G:C	ENSG00000198502	HLA-DRB5	-0.529223	-6.39218	4.05628e-10	5.61783e-05	28604730, 28604730	www.ncbi.nlm.nih.gov/pubmed/28604730, www.ncbi.nlm.nih.gov/pubmed/28604730
rs1150756	rs9268123	6:32252132:A:G	ENSG00000198502	HLA-DRB5	-0.525843	-6.2991	7.06915e-10	9.79056e-05	28604730, 28604730, 28604730	www.ncbi.nlm.nih.gov/pubmed/28604730, www.ncbi.nlm.nih.gov/pubmed/28604730, www.ncbi.nlm.nih.gov/pubmed/28604730
rs3129966	rs2894251	6:32343236:A:G	ENSG00000198502	HLA-DRB5	-0.487219	-6.25079	9.40729e-10	0.000130288	28604730	www.ncbi.nlm.nih.gov/pubmed/28604730
rs501942	rs1150756	6:32035694:C:T	ENSG00000198502	HLA-DRB5	-0.512293	-6.24097	9.96761e-10	0.000138048	28604730, 28604730	www.ncbi.nlm.nih.gov/pubmed/28604730, www.ncbi.nlm.nih.gov/pubmed/28604730
rs9276700	rs9276625	6:32743744:G:A	ENSG00000198502	HLA-DRB5	-0.511031	-5.95562	5.18817e-09	0.000718546	28604730	www.ncbi.nlm.nih.gov/pubmed/28604730
rs1054684	rs9276700	6:32756653:C:T	ENSG00000198502	HLA-DRB5	-0.511031	-5.95562	5.18817e-09	0.000718546	28604730	www.ncbi.nlm.nih.gov/pubmed/28604730
rs11751024	rs11755689	6:32586376:A:G	ENSG00000198502	HLA-DRB5	-0.313882	-5.39679	1.09388e-07	0.01515	28604730	www.ncbi.nlm.nih.gov/pubmed/28604730
rs9322193	rs2210683	6:150167871:T:C	ENSG00000203722	RAET1G	0.257069	6.09629	2.31836e-09	0.000321086	27393504	www.ncbi.nlm.nih.gov/pubmed/27393504
rs501942	rs3130491	6:31745464:G:A	ENSG00000204421	LY6G6C	0.397219	7.28507	1.42882e-12	1.97887e-07	28604730, 28604730	www.ncbi.nlm.nih.gov/pubmed/28604730, www.ncbi.nlm.nih.gov/pubmed/28604730
rs3131378	rs501942	6:31840477:C:T	ENSG00000204421	LY6G6C	0.390756	7.16565	3.14275e-12	4.35262e-07	28604730	www.ncbi.nlm.nih.gov/pubmed/28604730
rs9268123	rs3130288	6:32096001:C:A	ENSG00000204421	LY6G6C	0.378705	6.92121	1.52953e-11	2.11836e-06	28604730, 28604730	www.ncbi.nlm.nih.gov/pubmed/28604730, www.ncbi.nlm.nih.gov/pubmed/28604730
rs3117582	rs3131642	6:31450637:G:A	ENSG00000204421	LY6G6C	0.330654	6.551	1.54906e-10	2.14541e-05	18978787, 19654303, 19836008	www.ncbi.nlm.nih.gov/pubmed/18978787, www.ncbi.nlm.nih.gov/pubmed/19654303, www.ncbi.nlm.nih.gov/pubmed/19836008
rs2596500	rs2523524	6:31339996:G:A	ENSG00000204421	LY6G6C	0.320858	6.18272	1.40284e-09	0.000194289	28604730	www.ncbi.nlm.nih.gov/pubmed/28604730
rs3094222	rs2596545	6:31329374:A:C	ENSG00000204421	LY6G6C	0.319319	6.13705	1.83069e-09	0.000253546	28604730	www.ncbi.nlm.nih.gov/pubmed/28604730
rs2596500	rs9267123	6:31427395:G:C	ENSG00000204520	MICA	0.465001	5.86984	8.41607e-09	0.0011656	28604730	www.ncbi.nlm.nih.gov/pubmed/28604730
rs2596500	rs2524086	6:31241311:A:G	ENSG00000204525	HLA-C	0.523395	7.71153	7.90463e-14	1.09477e-08	28604730	www.ncbi.nlm.nih.gov/pubmed/28604730
rs3094222	rs1049709	6:31236854:T:C	ENSG00000204525	HLA-C	0.514176	7.44761	4.80996e-13	6.66164e-08	28604730	www.ncbi.nlm.nih.gov/pubmed/28604730
rs1634726	rs2517546	6:31009055:C:T	ENSG00000204525	HLA-C	0.412396	5.63695	3.04099e-08	0.00421168	28604730	www.ncbi.nlm.nih.gov/pubmed/28604730
rs3117582	rs3132472	6:31386131:G:A	ENSG00000204525	HLA-C	0.423781	5.59608	3.7932e-08	0.00525347	18978787, 19654303, 19836008	www.ncbi.nlm.nih.gov/pubmed/18978787, www.ncbi.nlm.nih.gov/pubmed/19654303, www.ncbi.nlm.nih.gov/pubmed/19836008
rs3094087	rs3130968	6:31065071:C:T	ENSG00000204525	HLA-C	0.396149	5.47519	7.23863e-08	0.0100253	28604730	www.ncbi.nlm.nih.gov/pubmed/28604730
rs3094222	rs9265890	6:31313291:T:C	ENSG00000204531	POU5F1	0.345337	5.74245	1.70822e-08	0.00236584	28604730	www.ncbi.nlm.nih.gov/pubmed/28604730
rs3094222	rs2596492	6:31324711:A:G	ENSG00000204540	PSORS1C1	0.392574	5.23373	2.54155e-07	0.0351997	28604730	www.ncbi.nlm.nih.gov/pubmed/28604730
rs2517617	rs1541269	6:30103360:G:A	ENSG00000204616	TRIM31	-0.557266	-7.079	5.53387e-12	7.66424e-07	28604730, 28604730, 28604730	www.ncbi.nlm.nih.gov/pubmed/28604730, www.ncbi.nlm.nih.gov/pubmed/28604730, www.ncbi.nlm.nih.gov/pubmed/28604730
rs8321	rs2023473	6:30075613:T:C	ENSG00000204616	TRIM31	-0.559953	-6.92105	1.53106e-11	2.12047e-06	28604730, 28604730	www.ncbi.nlm.nih.gov/pubmed/28604730, www.ncbi.nlm.nih.gov/pubmed/28604730
rs3094023	rs3094628	6:30285312:G:C	ENSG00000204616	TRIM31	-0.55775	-6.85345	2.35399e-11	3.26021e-06	28604730, 28604730	www.ncbi.nlm.nih.gov/pubmed/28604730, www.ncbi.nlm.nih.gov/pubmed/28604730
rs389025	rs8321	6:30032522:A:C	ENSG00000204616	TRIM31	-0.540905	-6.5868	1.2437e-10	1.72249e-05	28604730	www.ncbi.nlm.nih.gov/pubmed/28604730
rs9258375	rs389025	6:29897860:C:A	ENSG00000204616	TRIM31	-0.548945	-6.52312	1.83674e-10	2.54383e-05	27197191, 28604730, 28604730	www.ncbi.nlm.nih.gov/pubmed/27197191, www.ncbi.nlm.nih.gov/pubmed/28604730, www.ncbi.nlm.nih.gov/pubmed/28604730
rs3094712	rs3094023	6:30507920:A:G	ENSG00000204616	TRIM31	-0.495941	-6.21342	1.172e-09	0.000162319	28604730	www.ncbi.nlm.nih.gov/pubmed/28604730
rs9260628	rs2524005	6:29899677:G:A	ENSG00000204616	TRIM31	-0.367178	-5.2815	1.98978e-07	0.0275579	28604730	www.ncbi.nlm.nih.gov/pubmed/28604730
rs2517873	rs3128993	6:29876869:A:G	ENSG00000204632	HLA-G	-0.734507	-11.5144	4.23992e-27	5.87217e-22	31326317	www.ncbi.nlm.nih.gov/pubmed/31326317
rs9260628	rs2517873	6:29875992:G:A	ENSG00000204632	HLA-G	-0.702614	-10.6596	7.81734e-24	1.08268e-18	28604730	www.ncbi.nlm.nih.gov/pubmed/28604730
rs9258375	rs3131894	6:29659255:C:A	ENSG00000204632	HLA-G	-0.762618	-9.84125	7.57663e-21	1.04934e-15	27197191, 28604730, 28604730	www.ncbi.nlm.nih.gov/pubmed/27197191, www.ncbi.nlm.nih.gov/pubmed/28604730, www.ncbi.nlm.nih.gov/pubmed/28604730
rs389025	rs9261290	6:30038647:T:C	ENSG00000204632	HLA-G	-0.743934	-9.71415	2.13815e-20	2.96128e-15	28604730	www.ncbi.nlm.nih.gov/pubmed/28604730
rs9257681	rs2206853	6:29437033:C:T	ENSG00000204632	HLA-G	-0.738507	-9.4966	1.23737e-19	1.71372e-14	28604730, 28604730, 28604730	www.ncbi.nlm.nih.gov/pubmed/28604730, www.ncbi.nlm.nih.gov/pubmed/28604730, www.ncbi.nlm.nih.gov/pubmed/28604730
rs8321	rs3098023	6:29905437:A:T	ENSG00000204632	HLA-G	-0.739209	-9.48453	1.36293e-19	1.88762e-14	28604730, 28604730	www.ncbi.nlm.nih.gov/pubmed/28604730, www.ncbi.nlm.nih.gov/pubmed/28604730
rs4947263	rs442694	6:29356687:G:T	ENSG00000204632	HLA-G	-0.735585	-9.47175	1.5097e-19	2.0909e-14	28604730	www.ncbi.nlm.nih.gov/pubmed/28604730
rs3094023	rs3130380	6:30279130:G:A	ENSG00000204632	HLA-G	-0.718876	-9.38398	3.03968e-19	4.20986e-14	28604730, 28604730	www.ncbi.nlm.nih.gov/pubmed/28604730, www.ncbi.nlm.nih.gov/pubmed/28604730
rs3131856	rs1233480	6:29477414:C:T	ENSG00000204632	HLA-G	-0.697148	-9.00282	6.03921e-18	8.36413e-13	28604730	www.ncbi.nlm.nih.gov/pubmed/28604730
rs1611182	rs1633008	6:29764342:A:G	ENSG00000204632	HLA-G	0.482108	8.38092	6.6047e-16	9.14732e-11	28604730	www.ncbi.nlm.nih.gov/pubmed/28604730
rs2517617	rs9261608	6:30217351:T:C	ENSG00000204632	HLA-G	-0.624174	-8.32818	9.72894e-16	1.34743e-10	28604730, 28604730, 28604730	www.ncbi.nlm.nih.gov/pubmed/28604730, www.ncbi.nlm.nih.gov/pubmed/28604730, www.ncbi.nlm.nih.gov/pubmed/28604730
rs1610629	rs885946	6:29696657:T:C	ENSG00000204632	HLA-G	-0.531433	-8.12031	4.40243e-15	6.09723e-10	28604730	www.ncbi.nlm.nih.gov/pubmed/28604730
rs3095268	rs3095269	6:29606145:G:T	ENSG00000204632	HLA-G	-0.533708	-7.85668	2.87033e-14	3.97533e-09	28604730, 28604730	www.ncbi.nlm.nih.gov/pubmed/28604730, www.ncbi.nlm.nih.gov/pubmed/28604730
rs1150741	rs356967	6:29973910:G:A	ENSG00000204632	HLA-G	-0.462391	-7.26085	1.67785e-12	2.32377e-07	28604730	www.ncbi.nlm.nih.gov/pubmed/28604730
rs1610629	rs2535240	6:29643877:A:G	ENSG00000204644	ZFP57	0.848817	15.2533	1.00215e-42	1.38795e-37	28604730	www.ncbi.nlm.nih.gov/pubmed/28604730
rs3095268	rs3095269	6:29606145:G:T	ENSG00000204644	ZFP57	0.819996	13.6424	9.092e-36	1.25921e-30	28604730, 28604730	www.ncbi.nlm.nih.gov/pubmed/28604730, www.ncbi.nlm.nih.gov/pubmed/28604730
rs2517873	rs1611592	6:29852752:A:C	ENSG00000204644	ZFP57	0.723294	11.1389	1.20048e-25	1.66263e-20	31326317	www.ncbi.nlm.nih.gov/pubmed/31326317
rs9260628	rs2517873	6:29875992:G:A	ENSG00000204644	ZFP57	0.694104	10.6907	5.97808e-24	8.27946e-19	28604730	www.ncbi.nlm.nih.gov/pubmed/28604730
rs1150741	rs2523958	6:29940202:G:A	ENSG00000204644	ZFP57	0.585371	9.89775	4.76426e-21	6.59836e-16	28604730	www.ncbi.nlm.nih.gov/pubmed/28604730
rs9258375	rs3131894	6:29659255:C:A	ENSG00000204644	ZFP57	0.6208	7.86659	2.67724e-14	3.7079e-09	27197191, 28604730, 28604730	www.ncbi.nlm.nih.gov/pubmed/27197191, www.ncbi.nlm.nih.gov/pubmed/28604730, www.ncbi.nlm.nih.gov/pubmed/28604730
rs389025	rs9258375	6:29752808:A:G	ENSG00000204644	ZFP57	0.615732	7.63888	1.30548e-13	1.80805e-08	28604730	www.ncbi.nlm.nih.gov/pubmed/28604730
rs1611182	rs1633008	6:29764342:A:T	ENSG00000204644	ZFP57	0.440904	7.49241	3.55179e-13	4.91913e-08	28604730	www.ncbi.nlm.nih.gov/pubmed/28604730
rs8321	rs3132685	6:29945949:G:A	ENSG00000204644	ZFP57	0.579251	7.46572	4.25595e-13	5.89437e-08	28604730, 28604730	www.ncbi.nlm.nih.gov/pubmed/28604730, www.ncbi.nlm.nih.gov/pubmed/28604730
rs9257681	rs2206853	6:29437033:C:T	ENSG00000204644	ZFP57	0.589938	7.44802	4.79686e-13	6.6435e-08	28604730, 28604730, 28604730	www.ncbi.nlm.nih.gov/pubmed/28604730, www.ncbi.nlm.nih.gov/pubmed/28604730, www.ncbi.nlm.nih.gov/pubmed/28604730
rs4947263	rs9257809	6:29356331:A:G	ENSG00000204644	ZFP57	0.575301	7.30166	1.27958e-12	1.77218e-07	28604730	www.ncbi.nlm.nih.gov/pubmed/28604730
rs3131856	rs1233480	6:29477414:C:T	ENSG00000204644	ZFP57	0.570266	7.27315	1.54644e-12	2.14178e-07	28604730	www.ncbi.nlm.nih.gov/pubmed/28604730
rs148696809	rs3116815	6:29148394:A:G	ENSG00000204644	ZFP57	0.580425	7.09882	4.86433e-12	6.73695e-07	28604730, 28604730	www.ncbi.nlm.nih.gov/pubmed/28604730, www.ncbi.nlm.nih.gov/pubmed/28604730
rs2517617	rs1541269	6:30103360:G:A	ENSG00000204644	ZFP57	0.466057	6.04102	3.18738e-09	0.000441442	28604730, 28604730, 28604730	www.ncbi.nlm.nih.gov/pubmed/28604730, www.ncbi.nlm.nih.gov/pubmed/28604730, www.ncbi.nlm.nih.gov/pubmed/28604730
rs5760092	rs5751763	22:24247793:T:C	ENSG00000218537		0.621186	9.29278	6.26165e-19	8.6722e-14	28292921	www.ncbi.nlm.nih.gov/pubmed/28292921
rs2439831	rs471229	15:43733994:G:A	ENSG00000223572	CKMT1A	-0.421301	-5.79786	1.25748e-08	0.00174157	28604730	www.ncbi.nlm.nih.gov/pubmed/28604730
rs1054026	rs73400009	6:33033639:G:A	ENSG00000231389	HLA-DPA1	-0.312372	-5.19391	3.11248e-07	0.0431069	28604730	www.ncbi.nlm.nih.gov/pubmed/28604730
rs2395185	rs9272412	6:32604982:A:G	ENSG00000232629	HLA-DQB2	0.453568	6.43295	3.17388e-10	4.39573e-05	23143601	www.ncbi.nlm.nih.gov/pubmed/23143601
rs2395185	rs9271398	6:32587508:T:C	ENSG00000237541	HLA-DQA2	0.873404	17.6387	1.93469e-53	2.67949e-48	23143601	www.ncbi.nlm.nih.gov/pubmed/23143601
rs3135003	rs9272679	6:32608931:T:C	ENSG00000237541	HLA-DQA2	0.817132	16.1821	7.51689e-47	1.04107e-41	28604730	www.ncbi.nlm.nih.gov/pubmed/28604730
rs5760092	rs5760093	22:24240340:G:A	ENSG00000240972	MIF	0.368682	5.35464	1.36301e-07	0.0188773	28292921	www.ncbi.nlm.nih.gov/pubmed/28292921
rs501942	rs1265905	6:31909941:A:G	ENSG00000244731	C4A	-0.635473	-8.92052	1.13903e-17	1.57752e-12	28604730, 28604730	www.ncbi.nlm.nih.gov/pubmed/28604730, www.ncbi.nlm.nih.gov/pubmed/28604730
rs3131378	rs501942	6:31840477:C:T	ENSG00000244731	C4A	-0.620016	-8.70256	5.99738e-17	8.3062e-12	28604730	www.ncbi.nlm.nih.gov/pubmed/28604730
rs9268123	rs3130288	6:32096001:C:A	ENSG00000244731	C4A	-0.608918	-8.52196	2.32462e-16	3.21953e-11	28604730, 28604730	www.ncbi.nlm.nih.gov/pubmed/28604730, www.ncbi.nlm.nih.gov/pubmed/28604730
rs3117582	rs3131642	6:31450637:G:A	ENSG00000244731	C4A	-0.541484	-8.2161	2.20319e-15	3.05135e-10	18978787, 19654303, 19836008	www.ncbi.nlm.nih.gov/pubmed/18978787, www.ncbi.nlm.nih.gov/pubmed/19654303, www.ncbi.nlm.nih.gov/pubmed/19836008
rs1150756	rs9268123	6:32252132:A:G	ENSG00000244731	C4A	-0.578638	-7.89392	2.20854e-14	3.05877e-09	28604730, 28604730, 28604730	www.ncbi.nlm.nih.gov/pubmed/28604730, www.ncbi.nlm.nih.gov/pubmed/28604730, www.ncbi.nlm.nih.gov/pubmed/28604730
rs2187668	rs3129950	6:32358201:G:C	ENSG00000244731	C4A	-0.560159	-7.60671	1.62854e-13	2.25547e-08	28604730, 28604730	www.ncbi.nlm.nih.gov/pubmed/28604730, www.ncbi.nlm.nih.gov/pubmed/28604730
rs3129966	rs2894251	6:32343236:A:G	ENSG00000244731	C4A	-0.468864	-6.74206	4.74798e-11	6.57581e-06	28604730	www.ncbi.nlm.nih.gov/pubmed/28604730

## Sheet: Table S9
Table S9
Go term analysis GWAS genes
#term ID	term description	observed gene count	background gene count	strength	false discovery rate	matching proteins in your network (IDs)	matching proteins in your network (labels)
GO:0060333	interferon-gamma-mediated signaling pathway	10	69	1.81	1.69e-12	9606.ENSP00000339398,9606.ENSP00000353099,9606.ENSP00000364076,9606.ENSP00000364080,9606.ENSP00000364114,9606.ENSP00000365402,9606.ENSP00000365924,9606.ENSP00000390431,9606.ENSP00000393566,9606.ENSP00000412927	HLA-DQA1,HLA-DRB1,HLA-DQA2,HLA-DQB1,HLA-DRB5,HLA-C,TRIM31,HLA-DQB2,HLA-DPA1,HLA-G
GO:0045087	innate immune response	16	676	1.02	4.92e-10	9606.ENSP00000215754,9606.ENSP00000289153,9606.ENSP00000295542,9606.ENSP00000339398,9606.ENSP00000353099,9606.ENSP00000356329,9606.ENSP00000364076,9606.ENSP00000364080,9606.ENSP00000364114,9606.ENSP00000365402,9606.ENSP00000365924,9606.ENSP00000390431,9606.ENSP00000393566,9606.ENSP00000396688,9606.ENSP00000412927,9606.ENSP00000413079	MIF,PIK3CB,DCST1,HLA-DQA1,HLA-DRB1,RAET1G,HLA-DQA2,HLA-DQB1,HLA-DRB5,HLA-C,TRIM31,HLA-DQB2,HLA-DPA1,C4A,HLA-G,MICA
GO:0002478	antigen processing and presentation of exogenous peptide antigen	9	123	1.51	3.04e-09	9606.ENSP00000339398,9606.ENSP00000353099,9606.ENSP00000364076,9606.ENSP00000364080,9606.ENSP00000364114,9606.ENSP00000365402,9606.ENSP00000390431,9606.ENSP00000393566,9606.ENSP00000412927	HLA-DQA1,HLA-DRB1,HLA-DQA2,HLA-DQB1,HLA-DRB5,HLA-C,HLA-DQB2,HLA-DPA1,HLA-G
GO:0050776	regulation of immune response	16	873	0.91	4.05e-09	9606.ENSP00000215754,9606.ENSP00000289153,9606.ENSP00000295542,9606.ENSP00000339398,9606.ENSP00000351273,9606.ENSP00000353099,9606.ENSP00000356329,9606.ENSP00000364076,9606.ENSP00000364080,9606.ENSP00000364114,9606.ENSP00000365402,9606.ENSP00000390431,9606.ENSP00000393566,9606.ENSP00000396688,9606.ENSP00000412927,9606.ENSP00000413079	MIF,PIK3CB,DCST1,HLA-DQA1,CASP8,HLA-DRB1,RAET1G,HLA-DQA2,HLA-DQB1,HLA-DRB5,HLA-C,HLA-DQB2,HLA-DPA1,C4A,HLA-G,MICA
GO:0051707	response to other organism	18	1173	0.83	4.05e-09	9606.ENSP00000215754,9606.ENSP00000221132,9606.ENSP00000289153,9606.ENSP00000295542,9606.ENSP00000339398,9606.ENSP00000351273,9606.ENSP00000353099,9606.ENSP00000356329,9606.ENSP00000364076,9606.ENSP00000364080,9606.ENSP00000364114,9606.ENSP00000365402,9606.ENSP00000365924,9606.ENSP00000390431,9606.ENSP00000393566,9606.ENSP00000396688,9606.ENSP00000412927,9606.ENSP00000413079	MIF,TNFRSF10A,PIK3CB,DCST1,HLA-DQA1,CASP8,HLA-DRB1,RAET1G,HLA-DQA2,HLA-DQB1,HLA-DRB5,HLA-C,TRIM31,HLA-DQB2,HLA-DPA1,C4A,HLA-G,MICA
GO:0050852	T cell receptor signaling pathway	8	93	1.58	5.31e-09	9606.ENSP00000289153,9606.ENSP00000339398,9606.ENSP00000353099,9606.ENSP00000364076,9606.ENSP00000364080,9606.ENSP00000364114,9606.ENSP00000390431,9606.ENSP00000393566	PIK3CB,HLA-DQA1,HLA-DRB1,HLA-DQA2,HLA-DQB1,HLA-DRB5,HLA-DQB2,HLA-DPA1
GO:0019221	cytokine-mediated signaling pathway	14	655	0.98	9.14e-09	9606.ENSP00000215754,9606.ENSP00000221132,9606.ENSP00000229307,9606.ENSP00000289153,9606.ENSP00000339398,9606.ENSP00000353099,9606.ENSP00000364076,9606.ENSP00000364080,9606.ENSP00000364114,9606.ENSP00000365402,9606.ENSP00000365924,9606.ENSP00000390431,9606.ENSP00000393566,9606.ENSP00000412927	MIF,TNFRSF10A,NANOG,PIK3CB,HLA-DQA1,HLA-DRB1,HLA-DQA2,HLA-DQB1,HLA-DRB5,HLA-C,TRIM31,HLA-DQB2,HLA-DPA1,HLA-G
GO:0006952	defense response	17	1234	0.79	4.08e-08	9606.ENSP00000215754,9606.ENSP00000221132,9606.ENSP00000289153,9606.ENSP00000295542,9606.ENSP00000339398,9606.ENSP00000353099,9606.ENSP00000356329,9606.ENSP00000364076,9606.ENSP00000364080,9606.ENSP00000364114,9606.ENSP00000365402,9606.ENSP00000365924,9606.ENSP00000390431,9606.ENSP00000393566,9606.ENSP00000396688,9606.ENSP00000412927,9606.ENSP00000413079	MIF,TNFRSF10A,PIK3CB,DCST1,HLA-DQA1,HLA-DRB1,RAET1G,HLA-DQA2,HLA-DQB1,HLA-DRB5,HLA-C,TRIM31,HLA-DQB2,HLA-DPA1,C4A,HLA-G,MICA
GO:0006955	immune response	18	1560	0.71	1.66e-07	9606.ENSP00000215754,9606.ENSP00000221132,9606.ENSP00000289153,9606.ENSP00000295542,9606.ENSP00000339398,9606.ENSP00000348751,9606.ENSP00000353099,9606.ENSP00000356329,9606.ENSP00000364076,9606.ENSP00000364080,9606.ENSP00000364114,9606.ENSP00000365402,9606.ENSP00000365924,9606.ENSP00000390431,9606.ENSP00000393566,9606.ENSP00000396688,9606.ENSP00000412927,9606.ENSP00000413079	MIF,TNFRSF10A,PIK3CB,DCST1,HLA-DQA1,BTN3A2,HLA-DRB1,RAET1G,HLA-DQA2,HLA-DQB1,HLA-DRB5,HLA-C,TRIM31,HLA-DQB2,HLA-DPA1,C4A,HLA-G,MICA
GO:0019886	antigen processing and presentation of exogenous peptide antigen via MHC class II	7	96	1.51	1.88e-07	9606.ENSP00000339398,9606.ENSP00000353099,9606.ENSP00000364076,9606.ENSP00000364080,9606.ENSP00000364114,9606.ENSP00000390431,9606.ENSP00000393566	HLA-DQA1,HLA-DRB1,HLA-DQA2,HLA-DQB1,HLA-DRB5,HLA-DQB2,HLA-DPA1
GO:0051704	multi-organism process	22	2514	0.59	1.91e-07	9606.ENSP00000215754,9606.ENSP00000221132,9606.ENSP00000229179,9606.ENSP00000245544,9606.ENSP00000261396,9606.ENSP00000289153,9606.ENSP00000295542,9606.ENSP00000339398,9606.ENSP00000342262,9606.ENSP00000351273,9606.ENSP00000353099,9606.ENSP00000356329,9606.ENSP00000364076,9606.ENSP00000364080,9606.ENSP00000364114,9606.ENSP00000365402,9606.ENSP00000365924,9606.ENSP00000390431,9606.ENSP00000393566,…	MIF,TNFRSF10A,NUP107,NUP85,NUP133,PIK3CB,DCST1,HLA-DQA1,NUP43,CASP8,HLA-DRB1,RAET1G,HLA-DQA2,HLA-DQB1,HLA-DRB5,HLA-C,TRIM31,HLA-DQB2,HLA-DPA1,C4A,HLA-G,MICA
GO:0034097	response to cytokine	15	1035	0.81	2.17e-07	9606.ENSP00000215754,9606.ENSP00000221132,9606.ENSP00000229307,9606.ENSP00000289153,9606.ENSP00000339398,9606.ENSP00000351273,9606.ENSP00000353099,9606.ENSP00000364076,9606.ENSP00000364080,9606.ENSP00000364114,9606.ENSP00000365402,9606.ENSP00000365924,9606.ENSP00000390431,9606.ENSP00000393566,9606.ENSP00000412927	MIF,TNFRSF10A,NANOG,PIK3CB,HLA-DQA1,CASP8,HLA-DRB1,HLA-DQA2,HLA-DQB1,HLA-DRB5,HLA-C,TRIM31,HLA-DQB2,HLA-DPA1,HLA-G
GO:0050778	positive regulation of immune response	12	589	0.96	2.68e-07	9606.ENSP00000215754,9606.ENSP00000289153,9606.ENSP00000339398,9606.ENSP00000351273,9606.ENSP00000353099,9606.ENSP00000356329,9606.ENSP00000364076,9606.ENSP00000364080,9606.ENSP00000364114,9606.ENSP00000390431,9606.ENSP00000393566,9606.ENSP00000396688	MIF,PIK3CB,HLA-DQA1,CASP8,HLA-DRB1,RAET1G,HLA-DQA2,HLA-DQB1,HLA-DRB5,HLA-DQB2,HLA-DPA1,C4A
GO:0002764	immune response-regulating signaling pathway	10	365	1.09	3.93e-07	9606.ENSP00000289153,9606.ENSP00000339398,9606.ENSP00000351273,9606.ENSP00000353099,9606.ENSP00000364076,9606.ENSP00000364080,9606.ENSP00000364114,9606.ENSP00000390431,9606.ENSP00000393566,9606.ENSP00000412927	PIK3CB,HLA-DQA1,CASP8,HLA-DRB1,HLA-DQA2,HLA-DQB1,HLA-DRB5,HLA-DQB2,HLA-DPA1,HLA-G
GO:0002768	immune response-regulating cell surface receptor signaling pathway	9	266	1.18	3.97e-07	9606.ENSP00000289153,9606.ENSP00000339398,9606.ENSP00000353099,9606.ENSP00000364076,9606.ENSP00000364080,9606.ENSP00000364114,9606.ENSP00000390431,9606.ENSP00000393566,9606.ENSP00000412927	PIK3CB,HLA-DQA1,HLA-DRB1,HLA-DQA2,HLA-DQB1,HLA-DRB5,HLA-DQB2,HLA-DPA1,HLA-G
GO:0009605	response to external stimulus	20	2152	0.62	4.02e-07	9606.ENSP00000215754,9606.ENSP00000221132,9606.ENSP00000245544,9606.ENSP00000289153,9606.ENSP00000295542,9606.ENSP00000322229,9606.ENSP00000339398,9606.ENSP00000351273,9606.ENSP00000353099,9606.ENSP00000356329,9606.ENSP00000364076,9606.ENSP00000364080,9606.ENSP00000364114,9606.ENSP00000365402,9606.ENSP00000365924,9606.ENSP00000390431,9606.ENSP00000393566,9606.ENSP00000396688,9606.ENSP00000412927,…	MIF,TNFRSF10A,NUP85,PIK3CB,DCST1,FADS1,HLA-DQA1,CASP8,HLA-DRB1,RAET1G,HLA-DQA2,HLA-DQB1,HLA-DRB5,HLA-C,TRIM31,HLA-DQB2,HLA-DPA1,C4A,HLA-G,MICA
GO:0002253	activation of immune response	10	393	1.05	6.71e-07	9606.ENSP00000289153,9606.ENSP00000339398,9606.ENSP00000351273,9606.ENSP00000353099,9606.ENSP00000364076,9606.ENSP00000364080,9606.ENSP00000364114,9606.ENSP00000390431,9606.ENSP00000393566,9606.ENSP00000396688	PIK3CB,HLA-DQA1,CASP8,HLA-DRB1,HLA-DQA2,HLA-DQB1,HLA-DRB5,HLA-DQB2,HLA-DPA1,C4A
GO:0002376	immune system process	20	2370	0.57	1.8e-06	9606.ENSP00000215754,9606.ENSP00000221132,9606.ENSP00000245544,9606.ENSP00000289153,9606.ENSP00000295542,9606.ENSP00000339398,9606.ENSP00000348751,9606.ENSP00000351273,9606.ENSP00000353099,9606.ENSP00000356329,9606.ENSP00000364076,9606.ENSP00000364080,9606.ENSP00000364114,9606.ENSP00000365402,9606.ENSP00000365924,9606.ENSP00000390431,9606.ENSP00000393566,9606.ENSP00000396688,9606.ENSP00000412927,…	MIF,TNFRSF10A,NUP85,PIK3CB,DCST1,HLA-DQA1,BTN3A2,CASP8,HLA-DRB1,RAET1G,HLA-DQA2,HLA-DQB1,HLA-DRB5,HLA-C,TRIM31,HLA-DQB2,HLA-DPA1,C4A,HLA-G,MICA
GO:0002684	positive regulation of immune system process	13	882	0.82	1.81e-06	9606.ENSP00000215754,9606.ENSP00000289153,9606.ENSP00000339398,9606.ENSP00000351273,9606.ENSP00000353099,9606.ENSP00000356329,9606.ENSP00000364076,9606.ENSP00000364080,9606.ENSP00000364114,9606.ENSP00000390431,9606.ENSP00000393566,9606.ENSP00000396688,9606.ENSP00000412927	MIF,PIK3CB,HLA-DQA1,CASP8,HLA-DRB1,RAET1G,HLA-DQA2,HLA-DQB1,HLA-DRB5,HLA-DQB2,HLA-DPA1,C4A,HLA-G
GO:0002757	immune response-activating signal transduction	9	332	1.08	2e-06	9606.ENSP00000289153,9606.ENSP00000339398,9606.ENSP00000351273,9606.ENSP00000353099,9606.ENSP00000364076,9606.ENSP00000364080,9606.ENSP00000364114,9606.ENSP00000390431,9606.ENSP00000393566	PIK3CB,HLA-DQA1,CASP8,HLA-DRB1,HLA-DQA2,HLA-DQB1,HLA-DRB5,HLA-DQB2,HLA-DPA1
GO:0007166	cell surface receptor signaling pathway	18	2198	0.56	1.66e-05	9606.ENSP00000215754,9606.ENSP00000221132,9606.ENSP00000229307,9606.ENSP00000259915,9606.ENSP00000261978,9606.ENSP00000286186,9606.ENSP00000289153,9606.ENSP00000339398,9606.ENSP00000351273,9606.ENSP00000353099,9606.ENSP00000364076,9606.ENSP00000364080,9606.ENSP00000364114,9606.ENSP00000365402,9606.ENSP00000365924,9606.ENSP00000390431,9606.ENSP00000393566,9606.ENSP00000412927	MIF,TNFRSF10A,NANOG,POU5F1,LTBP2,CASP10,PIK3CB,HLA-DQA1,CASP8,HLA-DRB1,HLA-DQA2,HLA-DQB1,HLA-DRB5,HLA-C,TRIM31,HLA-DQB2,HLA-DPA1,HLA-G
GO:0002449	lymphocyte mediated immunity	6	127	1.32	1.68e-05	9606.ENSP00000348751,9606.ENSP00000353099,9606.ENSP00000356329,9606.ENSP00000364080,9606.ENSP00000396688,9606.ENSP00000413079	BTN3A2,HLA-DRB1,RAET1G,HLA-DQB1,C4A,MICA
GO:0071310	cellular response to organic substance	17	2219	0.53	9.52e-05	9606.ENSP00000215754,9606.ENSP00000221132,9606.ENSP00000229307,9606.ENSP00000259915,9606.ENSP00000261978,9606.ENSP00000289153,9606.ENSP00000339398,9606.ENSP00000351273,9606.ENSP00000353099,9606.ENSP00000364076,9606.ENSP00000364080,9606.ENSP00000364114,9606.ENSP00000365402,9606.ENSP00000365924,9606.ENSP00000390431,9606.ENSP00000393566,9606.ENSP00000412927	MIF,TNFRSF10A,NANOG,POU5F1,LTBP2,PIK3CB,HLA-DQA1,CASP8,HLA-DRB1,HLA-DQA2,HLA-DQB1,HLA-DRB5,HLA-C,TRIM31,HLA-DQB2,HLA-DPA1,HLA-G
GO:0016032	viral process	9	571	0.85	0.00015	9606.ENSP00000229179,9606.ENSP00000245544,9606.ENSP00000261396,9606.ENSP00000342262,9606.ENSP00000351273,9606.ENSP00000353099,9606.ENSP00000356329,9606.ENSP00000365402,9606.ENSP00000413079	NUP107,NUP85,NUP133,NUP43,CASP8,HLA-DRB1,RAET1G,HLA-C,MICA
GO:0006950	response to stress	20	3267	0.43	0.00025	9606.ENSP00000215754,9606.ENSP00000221132,9606.ENSP00000259915,9606.ENSP00000289153,9606.ENSP00000295542,9606.ENSP00000322229,9606.ENSP00000339398,9606.ENSP00000351273,9606.ENSP00000353099,9606.ENSP00000356329,9606.ENSP00000364076,9606.ENSP00000364080,9606.ENSP00000364114,9606.ENSP00000365402,9606.ENSP00000365924,9606.ENSP00000390431,9606.ENSP00000393566,9606.ENSP00000396688,9606.ENSP00000412927,…	MIF,TNFRSF10A,POU5F1,PIK3CB,DCST1,FADS1,HLA-DQA1,CASP8,HLA-DRB1,RAET1G,HLA-DQA2,HLA-DQB1,HLA-DRB5,HLA-C,TRIM31,HLA-DQB2,HLA-DPA1,C4A,HLA-G,MICA
GO:0070887	cellular response to chemical stimulus	18	2672	0.48	0.00025	9606.ENSP00000215754,9606.ENSP00000221132,9606.ENSP00000229307,9606.ENSP00000245544,9606.ENSP00000259915,9606.ENSP00000261978,9606.ENSP00000289153,9606.ENSP00000339398,9606.ENSP00000351273,9606.ENSP00000353099,9606.ENSP00000364076,9606.ENSP00000364080,9606.ENSP00000364114,9606.ENSP00000365402,9606.ENSP00000365924,9606.ENSP00000390431,9606.ENSP00000393566,9606.ENSP00000412927	MIF,TNFRSF10A,NANOG,NUP85,POU5F1,LTBP2,PIK3CB,HLA-DQA1,CASP8,HLA-DRB1,HLA-DQA2,HLA-DQB1,HLA-DRB5,HLA-C,TRIM31,HLA-DQB2,HLA-DPA1,HLA-G
GO:0002460	adaptive immune response based on somatic recombination of immune receptors built from immunoglobulin superfamily domains	5	132	1.23	0.00039	9606.ENSP00000348751,9606.ENSP00000353099,9606.ENSP00000364080,9606.ENSP00000396688,9606.ENSP00000413079	BTN3A2,HLA-DRB1,HLA-DQB1,C4A,MICA
GO:0048584	positive regulation of response to stimulus	15	2054	0.51	0.0007	9606.ENSP00000215754,9606.ENSP00000221132,9606.ENSP00000259915,9606.ENSP00000286186,9606.ENSP00000289153,9606.ENSP00000339398,9606.ENSP00000351273,9606.ENSP00000353099,9606.ENSP00000356329,9606.ENSP00000364076,9606.ENSP00000364080,9606.ENSP00000364114,9606.ENSP00000390431,9606.ENSP00000393566,9606.ENSP00000396688	MIF,TNFRSF10A,POU5F1,CASP10,PIK3CB,HLA-DQA1,CASP8,HLA-DRB1,RAET1G,HLA-DQA2,HLA-DQB1,HLA-DRB5,HLA-DQB2,HLA-DPA1,C4A
GO:0002250	adaptive immune response	6	280	0.98	0.0011	9606.ENSP00000289153,9606.ENSP00000348751,9606.ENSP00000353099,9606.ENSP00000364080,9606.ENSP00000396688,9606.ENSP00000413079	PIK3CB,BTN3A2,HLA-DRB1,HLA-DQB1,C4A,MICA
GO:0036462	TRAIL-activated apoptotic signaling pathway	2	3	2.47	0.0013	9606.ENSP00000221132,9606.ENSP00000351273	TNFRSF10A,CASP8
GO:0002443	leukocyte mediated immunity	8	632	0.75	0.002	9606.ENSP00000215754,9606.ENSP00000348751,9606.ENSP00000353099,9606.ENSP00000356329,9606.ENSP00000364080,9606.ENSP00000365402,9606.ENSP00000396688,9606.ENSP00000413079	MIF,BTN3A2,HLA-DRB1,RAET1G,HLA-DQB1,HLA-C,C4A,MICA
GO:0002455	humoral immune response mediated by circulating immunoglobulin	3	39	1.53	0.0027	9606.ENSP00000353099,9606.ENSP00000364080,9606.ENSP00000396688	HLA-DRB1,HLA-DQB1,C4A
GO:0006406	mRNA export from nucleus	4	107	1.22	0.0027	9606.ENSP00000229179,9606.ENSP00000245544,9606.ENSP00000261396,9606.ENSP00000342262	NUP107,NUP85,NUP133,NUP43
GO:0048583	regulation of response to stimulus	20	3882	0.36	0.0027	9606.ENSP00000215754,9606.ENSP00000221132,9606.ENSP00000259915,9606.ENSP00000285947,9606.ENSP00000286186,9606.ENSP00000289153,9606.ENSP00000295542,9606.ENSP00000339398,9606.ENSP00000351273,9606.ENSP00000353099,9606.ENSP00000356329,9606.ENSP00000364076,9606.ENSP00000364080,9606.ENSP00000364114,9606.ENSP00000365402,9606.ENSP00000390431,9606.ENSP00000393566,9606.ENSP00000396688,9606.ENSP00000412927,…	MIF,TNFRSF10A,POU5F1,SETD9,CASP10,PIK3CB,DCST1,HLA-DQA1,CASP8,HLA-DRB1,RAET1G,HLA-DQA2,HLA-DQB1,HLA-DRB5,HLA-C,HLA-DQB2,HLA-DPA1,C4A,HLA-G,MICA
GO:0001714	endodermal cell fate specification	2	6	2.17	0.0031	9606.ENSP00000229307,9606.ENSP00000259915	NANOG,POU5F1
GO:0000972	transcription-dependent tethering of RNA polymerase II gene DNA at nuclear periphery	2	7	2.1	0.0039	9606.ENSP00000229179,9606.ENSP00000261396	NUP107,NUP133
GO:0002252	immune effector process	9	927	0.64	0.0042	9606.ENSP00000215754,9606.ENSP00000289153,9606.ENSP00000348751,9606.ENSP00000353099,9606.ENSP00000356329,9606.ENSP00000364080,9606.ENSP00000365402,9606.ENSP00000396688,9606.ENSP00000413079	MIF,PIK3CB,BTN3A2,HLA-DRB1,RAET1G,HLA-DQB1,HLA-C,C4A,MICA
GO:0002480	antigen processing and presentation of exogenous peptide antigen via MHC class I, TAP-independent	2	8	2.05	0.0046	9606.ENSP00000365402,9606.ENSP00000412927	HLA-C,HLA-G
GO:0050777	negative regulation of immune response	4	136	1.12	0.0055	9606.ENSP00000295542,9606.ENSP00000353099,9606.ENSP00000412927,9606.ENSP00000413079	DCST1,HLA-DRB1,HLA-G,MICA
GO:0043900	regulation of multi-organism process	7	653	0.68	0.0115	9606.ENSP00000215754,9606.ENSP00000295542,9606.ENSP00000351273,9606.ENSP00000353099,9606.ENSP00000356329,9606.ENSP00000365924,9606.ENSP00000413079	MIF,DCST1,CASP8,HLA-DRB1,RAET1G,TRIM31,MICA
GO:0006999	nuclear pore organization	2	15	1.77	0.0119	9606.ENSP00000229179,9606.ENSP00000261396	NUP107,NUP133
GO:1901570	fatty acid derivative biosynthetic process	3	82	1.21	0.016	9606.ENSP00000215754,9606.ENSP00000322229,9606.ENSP00000376184	MIF,FADS1,BDH1
GO:0050670	regulation of lymphocyte proliferation	4	205	0.94	0.0203	9606.ENSP00000215754,9606.ENSP00000353099,9606.ENSP00000393566,9606.ENSP00000412927	MIF,HLA-DRB1,HLA-DPA1,HLA-G
GO:0002381	immunoglobulin production involved in immunoglobulin mediated immune response	2	25	1.55	0.0259	9606.ENSP00000353099,9606.ENSP00000364080	HLA-DRB1,HLA-DQB1
GO:0002479	antigen processing and presentation of exogenous peptide antigen via MHC class I, TAP-dependent	2	25	1.55	0.0259	9606.ENSP00000365402,9606.ENSP00000412927	HLA-C,HLA-G
GO:0006606	protein import into nucleus	3	101	1.12	0.0259	9606.ENSP00000229179,9606.ENSP00000245544,9606.ENSP00000261396	NUP107,NUP85,NUP133
GO:0042267	natural killer cell mediated cytotoxicity	2	26	1.53	0.0269	9606.ENSP00000356329,9606.ENSP00000413079	RAET1G,MICA
GO:0033032	regulation of myeloid cell apoptotic process	2	28	1.5	0.0301	9606.ENSP00000215754,9606.ENSP00000289153	MIF,PIK3CB
GO:0051249	regulation of lymphocyte activation	5	401	0.74	0.0301	9606.ENSP00000215754,9606.ENSP00000353099,9606.ENSP00000393566,9606.ENSP00000412927,9606.ENSP00000413079	MIF,HLA-DRB1,HLA-DPA1,HLA-G,MICA
GO:0046596	regulation of viral entry into host cell	2	30	1.47	0.0323	9606.ENSP00000353099,9606.ENSP00000365924	HLA-DRB1,TRIM31
GO:0002683	negative regulation of immune system process	5	425	0.72	0.0356	9606.ENSP00000215754,9606.ENSP00000295542,9606.ENSP00000353099,9606.ENSP00000412927,9606.ENSP00000413079	MIF,DCST1,HLA-DRB1,HLA-G,MICA
GO:0002831	regulation of response to biotic stimulus	5	426	0.72	0.0356	9606.ENSP00000215754,9606.ENSP00000295542,9606.ENSP00000351273,9606.ENSP00000356329,9606.ENSP00000413079	MIF,DCST1,CASP8,RAET1G,MICA
GO:0002456	T cell mediated immunity	2	33	1.43	0.0362	9606.ENSP00000348751,9606.ENSP00000413079	BTN3A2,MICA
GO:0043123	positive regulation of I-kappaB kinase/NF-kappaB signaling	3	122	1.04	0.0362	9606.ENSP00000286186,9606.ENSP00000351273,9606.ENSP00000353099	CASP10,CASP8,HLA-DRB1
GO:0006636	unsaturated fatty acid biosynthetic process	2	34	1.42	0.0374	9606.ENSP00000215754,9606.ENSP00000322229	MIF,FADS1
GO:1902042	negative regulation of extrinsic apoptotic signaling pathway via death domain receptors	2	36	1.39	0.0404	9606.ENSP00000221132,9606.ENSP00000351273	TNFRSF10A,CASP8
GO:0051250	negative regulation of lymphocyte activation	3	135	0.99	0.0442	9606.ENSP00000353099,9606.ENSP00000412927,9606.ENSP00000413079	HLA-DRB1,HLA-G,MICA
GO:0002715	regulation of natural killer cell mediated immunity	2	40	1.35	0.0472	9606.ENSP00000356329,9606.ENSP00000413079	RAET1G,MICA
GO:0002720	positive regulation of cytokine production involved in immune response	2	40	1.35	0.0472	9606.ENSP00000215754,9606.ENSP00000356329	MIF,RAET1G
GO:0031347	regulation of defense response	6	676	0.6	0.0472	9606.ENSP00000295542,9606.ENSP00000351273,9606.ENSP00000353099,9606.ENSP00000356329,9606.ENSP00000396688,9606.ENSP00000413079	DCST1,CASP8,HLA-DRB1,RAET1G,C4A,MICA
GO:1902107	positive regulation of leukocyte differentiation	3	139	0.98	0.0472	9606.ENSP00000351273,9606.ENSP00000353099,9606.ENSP00000412927	CASP8,HLA-DRB1,HLA-G
GO:0046456	icosanoid biosynthetic process	2	41	1.34	0.0476	9606.ENSP00000215754,9606.ENSP00000322229	MIF,FADS1
GO:0023052	signaling	20	5108	0.24	0.049	9606.ENSP00000215754,9606.ENSP00000221132,9606.ENSP00000222145,9606.ENSP00000229307,9606.ENSP00000259915,9606.ENSP00000261978,9606.ENSP00000286186,9606.ENSP00000289153,9606.ENSP00000322229,9606.ENSP00000339398,9606.ENSP00000351273,9606.ENSP00000353099,9606.ENSP00000364076,9606.ENSP00000364080,9606.ENSP00000364114,9606.ENSP00000365402,9606.ENSP00000365924,9606.ENSP00000390431,9606.ENSP00000393566,…	MIF,TNFRSF10A,RASIP1,NANOG,POU5F1,LTBP2,CASP10,PIK3CB,FADS1,HLA-DQA1,CASP8,HLA-DRB1,HLA-DQA2,HLA-DQB1,HLA-DRB5,HLA-C,TRIM31,HLA-DQB2,HLA-DPA1,HLA-G
GO:0006954	inflammatory response	5	482	0.66	0.0493	9606.ENSP00000215754,9606.ENSP00000221132,9606.ENSP00000289153,9606.ENSP00000353099,9606.ENSP00000396688	MIF,TNFRSF10A,PIK3CB,HLA-DRB1,C4A
GO:0007165	signal transduction	19	4738	0.25	0.0493	9606.ENSP00000215754,9606.ENSP00000221132,9606.ENSP00000222145,9606.ENSP00000229307,9606.ENSP00000259915,9606.ENSP00000261978,9606.ENSP00000286186,9606.ENSP00000289153,9606.ENSP00000339398,9606.ENSP00000351273,9606.ENSP00000353099,9606.ENSP00000364076,9606.ENSP00000364080,9606.ENSP00000364114,9606.ENSP00000365402,9606.ENSP00000365924,9606.ENSP00000390431,9606.ENSP00000393566,9606.ENSP00000412927	MIF,TNFRSF10A,RASIP1,NANOG,POU5F1,LTBP2,CASP10,PIK3CB,HLA-DQA1,CASP8,HLA-DRB1,HLA-DQA2,HLA-DQB1,HLA-DRB5,HLA-C,TRIM31,HLA-DQB2,HLA-DPA1,HLA-G
GO:0050900	leukocyte migration	4	296	0.78	0.0493	9606.ENSP00000215754,9606.ENSP00000221132,9606.ENSP00000245544,9606.ENSP00000289153	MIF,TNFRSF10A,NUP85,PIK3CB

## Sheet: Table S10
Table S10
Positions are in hg38 ref! Use rsid if you're using hg19
DATE ADDED TO CATALOG	PUBMEDID	FIRST AUTHOR	DATE	JOURNAL	LINK	STUDY	DISEASE/TRAIT	INITIAL SAMPLE SIZE	REPLICATION SAMPLE SIZE	REGION	CHR_ID	CHR_POS	REPORTED GENE(S)	MAPPED_GENE	UPSTREAM_GENE_ID	DOWNSTREAM_GENE_ID	SNP_GENE_IDS	UPSTREAM_GENE_DISTANCE	DOWNSTREAM_GENE_DISTANCE	STRONGEST SNP-RISK ALLELE	SNPS	MERGED	SNP_ID_CURRENT	CONTEXT	INTERGENIC	RISK ALLELE FREQUENCY	P-VALUE	PVALUE_MLOG	P-VALUE (TEXT)	OR or BETA	95% CI (TEXT)	PLATFORM [SNPS PASSING QC]	CNV	MAPPED_TRAIT	MAPPED_TRAIT_URI	STUDY ACCESSION	GENOTYPING TECHNOLOGY
2008-06-16	18385676	Amos CI	2008-04-03	Nat Genet	www.ncbi.nlm.nih.gov/pubmed/18385676	Genome-wide association scan of tag SNPs identifies a susceptibility locus for lung cancer at 15q25.1.	Lung cancer	1,154 European ancestry cases, 1,137 European ancestry controls	2,724 European ancestry cases, 3,694 European ancestry controls	15q25.1	15	78513681	CHRNA5, CHRNA3, PSMA4, LOC123688	HYKK			ENSG00000188266			rs8034191-G	rs8034191	0	8034191	intron_variant	0	NR	3E-18	17.522878745280337		1.3	[1.15-1.47]	Illumina [317498]	N	lung carcinoma	http://www.ebi.ac.uk/efo/EFO_0001071	GCST000172	Genome-wide genotyping array
2008-06-16	18385676	Amos CI	2008-04-03	Nat Genet	www.ncbi.nlm.nih.gov/pubmed/18385676	Genome-wide association scan of tag SNPs identifies a susceptibility locus for lung cancer at 15q25.1.	Lung cancer	1,154 European ancestry cases, 1,137 European ancestry controls	2,724 European ancestry cases, 3,694 European ancestry controls	1q23.2	1	159711078	CRP	CRPP1 - CRP	ENSG00000223603	ENSG00000132693		5471	1211	rs2808630-G	rs2808630	0	2808630	intergenic_variant	1	NR	7E-6	5.154901959985743		1.22	[1.10-1.35]	Illumina [317498]	N	lung carcinoma	http://www.ebi.ac.uk/efo/EFO_0001071	GCST000172	Genome-wide genotyping array
2008-06-16	18385676	Amos CI	2008-04-03	Nat Genet	www.ncbi.nlm.nih.gov/pubmed/18385676	Genome-wide association scan of tag SNPs identifies a susceptibility locus for lung cancer at 15q25.1.	Lung cancer	1,154 European ancestry cases, 1,137 European ancestry controls	2,724 European ancestry cases, 3,694 European ancestry controls	3q28	3	190632672	IL1RAP	IL1RAP			ENSG00000196083			rs7626795-G	rs7626795	0	7626795	intron_variant	0	NR	8E-6	5.096910013008056		1.16	[1.05-1.28]	Illumina [317498]	N	lung carcinoma	http://www.ebi.ac.uk/efo/EFO_0001071	GCST000172	Genome-wide genotyping array
2008-06-16	18385738	Hung RJ	2008-04-03	Nature	www.ncbi.nlm.nih.gov/pubmed/18385738	A susceptibility locus for lung cancer maps to nicotinic acetylcholine receptor subunit genes on 15q25.	Lung cancer	1,926 European ance other ancestry cases, 2,522 European and other ancestry controls	332 European ancestry cases, 462 European ancestry controls, 2,181 European and other ancestry cases, 4,290 European and other ancestry controls	15q25.1	15	78513681	CHRNA5, CHRNA3, PSMA4, LOC123688, CHRNB4	HYKK			ENSG00000188266			rs8034191-C	rs8034191	0	8034191	intron_variant	0	0.34	5E-20	19.30102999566398		1.3	[1.23-1.37]	Illumina [310023]	N	lung carcinoma	http://www.ebi.ac.uk/efo/EFO_0001071	GCST000170	Genome-wide genotyping array
2008-09-16	18385739	Thorgeirsson TE	2008-04-03	Nature	www.ncbi.nlm.nih.gov/pubmed/18385739	A variant associated with nicotine dependence, lung cancer and peripheral arterial disease.	Nicotine dependence	10,995 European ancestry individuals	4,848 European ancestry individuals	15q25.1	15	78601997	CHRNA5, CHRNA3, CHRNB4	CHRNA3			ENSG00000080644			rs1051730-T	rs1051730	0	1051730	synonymous_variant	0	0.35	6E-20	19.221848749616356		0.1	[0.08-0.12] cigarettes per day increase	Illumina [306207]	N	nicotine dependence	http://www.ebi.ac.uk/efo/EFO_0003768	GCST000171	Genome-wide genotyping array
2008-09-25	18780872	Liu P	2008-09-17	J Natl Cancer Inst	www.ncbi.nlm.nih.gov/pubmed/18780872	Familial aggregation of common sequence variants on 15q24-25.1 in lung cancer.	Lung cancer	194 European ancestry cases, 219 European ancestry controls	3,878 cases, 4,831 controls	15q25.1	15	78513681	CHRNA5, PSMA4, CHRNA3, LOC123688, CHRNB4	HYKK			ENSG00000188266			rs8034191-G	rs8034191	0	8034191	intron_variant	0	NR	1E-8	8.0		1.38	[1.17-1.64]	Affymetrix [up to 722376]	N	lung carcinoma	http://www.ebi.ac.uk/efo/EFO_0001071	GCST000233	Genome-wide genotyping array
2008-11-12	18978787	Wang Y	2008-11-02	Nat Genet	www.ncbi.nlm.nih.gov/pubmed/18978787	Common 5p15.33 and 6p21.33 variants influence lung cancer risk.	Lung cancer	5,095 European ancestry cases, 5,200 European ancestry controls	2,448 European ancestry cases, 2,983 European ancestry controls	15q25.1	15	78615690	NR	CHRNA3			ENSG00000080644			rs8042374-?	rs8042374	0	8042374	intron_variant	0	NR	8E-12	11.096910013008056				Illumina [223891]	N	lung carcinoma	http://www.ebi.ac.uk/efo/EFO_0001071	GCST000257	Genome-wide genotyping array
2008-11-12	18978787	Wang Y	2008-11-02	Nat Genet	www.ncbi.nlm.nih.gov/pubmed/18978787	Common 5p15.33 and 6p21.33 variants influence lung cancer risk.	Lung cancer	5,095 European ancestry cases, 5,200 European ancestry controls	2,448 European ancestry cases, 2,983 European ancestry controls	5p15.33	5	1321972	CLPTM1L	CLPTM1L, CLPTM1L			ENSG00000049656, ENSG00000274811			rs401681-G	rs401681	0	401681	intron_variant	0	NR	8E-9	8.096910013008056		1.15	[1.09-1.19]	Illumina [223891]	N	lung carcinoma	http://www.ebi.ac.uk/efo/EFO_0001071	GCST000257	Genome-wide genotyping array
2008-11-12	18978787	Wang Y	2008-11-02	Nat Genet	www.ncbi.nlm.nih.gov/pubmed/18978787	Common 5p15.33 and 6p21.33 variants influence lung cancer risk.	Lung cancer	5,095 European ancestry cases, 5,200 European ancestry controls	2,448 European ancestry cases, 2,983 European ancestry controls	6p21.33	6	31652743	BAT3, MSH5	APOM, APOM, APOM, APOM, APOM, APOM, APOM			ENSG00000227567, ENSG00000226215, ENSG00000204444, ENSG00000235754, ENSG00000231974, ENSG00000224290, ENSG00000206409			rs3117582-C	rs3117582	0	3117582	intron_variant	0	NR	5E-10	9.301029995663981		1.24	[1.16-1.33]	Illumina [223891]	N	lung carcinoma	http://www.ebi.ac.uk/efo/EFO_0001071	GCST000257	Genome-wide genotyping array
2008-12-09	18978790	McKay JD	2008-11-02	Nat Genet	www.ncbi.nlm.nih.gov/pubmed/18978790	Lung cancer susceptibility locus at 5p15.33.	Lung cancer	2,971 European ancestry cases, 3,746 European ancestry controls	2,899 European ancestry cases, 5,573 European ancestry controls	15q25.1	15	78601997	intergenic	CHRNA3			ENSG00000080644			rs1051730-A	rs1051730	0	1051730	synonymous_variant	0	NR	1E-15	15.0		1.35	[1.25-1.45]	Illumina [315194]	N	lung carcinoma	http://www.ebi.ac.uk/efo/EFO_0001071	GCST000256	Genome-wide genotyping array
2008-12-09	18978790	McKay JD	2008-11-02	Nat Genet	www.ncbi.nlm.nih.gov/pubmed/18978790	Lung cancer susceptibility locus at 5p15.33.	Lung cancer	2,971 European ancestry cases, 3,746 European ancestry controls	2,899 European ancestry cases, 5,573 European ancestry controls	5p15.33	5	1320607	TERT, CLPTM1L	CLPTM1L, CLPTM1L			ENSG00000049656, ENSG00000274811			rs402710-C	rs402710	0	402710	non_coding_transcript_exon_variant	0	NR	4E-6	5.3979400086720375		1.18	[1.12-1.24]	Illumina [315194]	N	lung carcinoma	http://www.ebi.ac.uk/efo/EFO_0001071	GCST000256	Genome-wide genotyping array
2009-09-14	19654303	Broderick P	2009-08-04	Cancer Res	www.ncbi.nlm.nih.gov/pubmed/19654303	Deciphering the impact of common genetic variation on lung cancer risk: a genome-wide association study.	Lung cancer	1,952 European ancestry cases, 1,438 European ancestry controls	2,465 European ancestry cases, 3,005 European ancestry controls, 3,143 individuals, 3,762 individuals	10q23.31	10	88967577	NR	ACTA2, STAMBPL1			ENSG00000107796, ENSG00000138134			rs1926203-?	rs1926203	0	1926203	intron_variant	0	NR	1E-6	6.0		1.12	[NR]	Illumina [511919]	N	lung carcinoma	http://www.ebi.ac.uk/efo/EFO_0001071	GCST000459	Genome-wide genotyping array
2009-09-14	19654303	Broderick P	2009-08-04	Cancer Res	www.ncbi.nlm.nih.gov/pubmed/19654303	Deciphering the impact of common genetic variation on lung cancer risk: a genome-wide association study.	Lung cancer	1,952 European ancestry cases, 1,438 European ancestry controls	2,465 European ancestry cases, 3,005 European ancestry controls, 3,143 individuals, 3,762 individuals	15q15.2	15	43267033	TGM5	TGM5 - ATP5PDP1	ENSG00000104055	ENSG00000261679		105	871	rs748404-?	rs748404	0	748404	TF_binding_site_variant	1	NR	1E-6	6.0		1.15	[1.09-1.20]	Illumina [511919]	N	lung carcinoma	http://www.ebi.ac.uk/efo/EFO_0001071	GCST000459	Genome-wide genotyping array
2009-09-14	19654303	Broderick P	2009-08-04	Cancer Res	www.ncbi.nlm.nih.gov/pubmed/19654303	Deciphering the impact of common genetic variation on lung cancer risk: a genome-wide association study.	Lung cancer	1,952 European ancestry cases, 1,438 European ancestry controls	2,465 European ancestry cases, 3,005 European ancestry controls, 3,143 individuals, 3,762 individuals	15q25.1	15	78513681	CHRNA3	HYKK			ENSG00000188266			rs8034191-?	rs8034191	0	8034191	intron_variant	0	NR	3E-26	25.522878745280337		1.29	[1.23-1.35]	Illumina [511919]	N	lung carcinoma	http://www.ebi.ac.uk/efo/EFO_0001071	GCST000459	Genome-wide genotyping array
2009-09-14	19654303	Broderick P	2009-08-04	Cancer Res	www.ncbi.nlm.nih.gov/pubmed/19654303	Deciphering the impact of common genetic variation on lung cancer risk: a genome-wide association study.	Lung cancer	1,952 European ancestry cases, 1,438 European ancestry controls	2,465 European ancestry cases, 3,005 European ancestry controls, 3,143 individuals, 3,762 individuals	2p13.3	2	68971256	NR	GKN2 - GKN1	ENSG00000183607	ENSG00000169605		18363	3317	rs4254535-?	rs4254535	0	4254535	regulatory_region_variant	1	NR	5E-6	5.301029995663981		1.12	[NR]	Illumina [511919]	N	lung carcinoma	http://www.ebi.ac.uk/efo/EFO_0001071	GCST000459	Genome-wide genotyping array
2009-09-14	19654303	Broderick P	2009-08-04	Cancer Res	www.ncbi.nlm.nih.gov/pubmed/19654303	Deciphering the impact of common genetic variation on lung cancer risk: a genome-wide association study.	Lung cancer	1,952 European ancestry cases, 1,438 European ancestry controls	2,465 European ancestry cases, 3,005 European ancestry controls, 3,143 individuals, 3,762 individuals	3p24.1	3	29533972	NR	RBMS3-AS2, RBMS3, AC098650.1			ENSG00000203506, ENSG00000144642, ENSG00000283563			rs1530057-?	rs1530057	0	1530057	intron_variant	0	NR	3E-6	5.522878745280337		1.26	[NR]	Illumina [511919]	N	lung carcinoma	http://www.ebi.ac.uk/efo/EFO_0001071	GCST000459	Genome-wide genotyping array
2009-09-14	19654303	Broderick P	2009-08-04	Cancer Res	www.ncbi.nlm.nih.gov/pubmed/19654303	Deciphering the impact of common genetic variation on lung cancer risk: a genome-wide association study.	Lung cancer	1,952 European ancestry cases, 1,438 European ancestry controls	2,465 European ancestry cases, 3,005 European ancestry controls, 3,143 individuals, 3,762 individuals	5p15.33	5	1315545	CLPTM1L	MIR4457 - CLPTM1L	ENSG00000263670	ENSG00000274811		6168	2207	rs4975616-?	rs4975616	0	4975616	intergenic_variant	1	NR	3E-9	8.522878745280337		1.15	[1.10-1.20]	Illumina [511919]	N	lung carcinoma	http://www.ebi.ac.uk/efo/EFO_0001071	GCST000459	Genome-wide genotyping array
2009-09-14	19654303	Broderick P	2009-08-04	Cancer Res	www.ncbi.nlm.nih.gov/pubmed/19654303	Deciphering the impact of common genetic variation on lung cancer risk: a genome-wide association study.	Lung cancer	1,952 European ancestry cases, 1,438 European ancestry controls	2,465 European ancestry cases, 3,005 European ancestry controls, 3,143 individuals, 3,762 individuals	6p21.33	6	31652743	BAT3	APOM, APOM, APOM, APOM, APOM, APOM, APOM			ENSG00000227567, ENSG00000226215, ENSG00000204444, ENSG00000235754, ENSG00000231974, ENSG00000224290, ENSG00000206409			rs3117582-?	rs3117582	0	3117582	intron_variant	0	NR	4E-10	9.397940008672037		1.24	[1.16-1.33]	Illumina [511919]	N	lung carcinoma	http://www.ebi.ac.uk/efo/EFO_0001071	GCST000459	Genome-wide genotyping array
2009-11-09	19836008	Landi MT	2009-10-15	Am J Hum Genet	www.ncbi.nlm.nih.gov/pubmed/19836008	A genome-wide association study of lung cancer identifies a region of chromosome 5p15 associated with risk for adenocarcinoma.	Lung adenocarcinoma	5,739 European ancestry cases, 5,848 European ancestry controls	7,561 European ancestry cases, 13,818 European ancestry controls	15q25.1	15	78601997	CHRNA5, CHRNA3	CHRNA3			ENSG00000080644			rs1051730-T	rs1051730	0	1051730	synonymous_variant	0	0.35	2E-51	50.69897000433602		1.31	[1.27-1.36]	Illumina [515922]	N	lung adenocarcinoma	http://www.ebi.ac.uk/efo/EFO_0000571	GCST000506	Genome-wide genotyping array
2009-11-09	19836008	Landi MT	2009-10-15	Am J Hum Genet	www.ncbi.nlm.nih.gov/pubmed/19836008	A genome-wide association study of lung cancer identifies a region of chromosome 5p15 associated with risk for adenocarcinoma.	Lung adenocarcinoma	5,739 European ancestry cases, 5,848 European ancestry controls	7,561 European ancestry cases, 13,818 European ancestry controls	5p15.33	5	1286401	TERT	TERT			ENSG00000164362			rs2736100-G	rs2736100	0	2736100	3_prime_UTR_variant	0	0.50	2E-10	9.698970004336019		1.12	[1.08-1.16]	Illumina [515922]	N	lung adenocarcinoma	http://www.ebi.ac.uk/efo/EFO_0000571	GCST000506	Genome-wide genotyping array
2009-11-09	19836008	Landi MT	2009-10-15	Am J Hum Genet	www.ncbi.nlm.nih.gov/pubmed/19836008	A genome-wide association study of lung cancer identifies a region of chromosome 5p15 associated with risk for adenocarcinoma.	Lung adenocarcinoma	5,739 European ancestry cases, 5,848 European ancestry controls	7,561 European ancestry cases, 13,818 European ancestry controls	5p15.33	5	1342599	CLPTM1L	CLPTM1L, CLPTM1L			ENSG00000049656, ENSG00000274811			rs31489-C	rs31489	0	31489	intron_variant	0	0.59	2E-10	9.698970004336019		1.12	[1.09-1.16]	Illumina [515922]	N	lung adenocarcinoma	http://www.ebi.ac.uk/efo/EFO_0000571	GCST000506	Genome-wide genotyping array
2009-11-09	19836008	Landi MT	2009-10-15	Am J Hum Genet	www.ncbi.nlm.nih.gov/pubmed/19836008	A genome-wide association study of lung cancer identifies a region of chromosome 5p15 associated with risk for adenocarcinoma.	Lung adenocarcinoma	5,739 European ancestry cases, 5,848 European ancestry controls	7,561 European ancestry cases, 13,818 European ancestry controls	6p21.33	6	31652743	APOM, BAT3	APOM, APOM, APOM, APOM, APOM, APOM, APOM			ENSG00000227567, ENSG00000226215, ENSG00000204444, ENSG00000235754, ENSG00000231974, ENSG00000224290, ENSG00000206409			rs3117582-C	rs3117582	0	3117582	intron_variant	0	0.10	5E-12	11.301029995663981		1.22	[1.15-1.29]	Illumina [515922]	N	lung adenocarcinoma	http://www.ebi.ac.uk/efo/EFO_0000571	GCST000506	Genome-wide genotyping array
2009-11-09	19836008	Landi MT	2009-10-15	Am J Hum Genet	www.ncbi.nlm.nih.gov/pubmed/19836008	A genome-wide association study of lung cancer identifies a region of chromosome 5p15 associated with risk for adenocarcinoma.	Lung adenocarcinoma	5,739 European ancestry cases, 5,848 European ancestry controls	7,561 European ancestry cases, 13,818 European ancestry controls	6p22.1	6	28808340	TRNAA-UGC	NOP56P1 - AL662890.1	ENSG00000248655	ENSG00000225173		24336	29529	rs4324798-A	rs4324798	0	4324798	intergenic_variant	1	0.09	2E-8	7.698970004336019		1.16	[1.09-1.24]	Illumina [515922]	N	lung adenocarcinoma	http://www.ebi.ac.uk/efo/EFO_0000571	GCST000506	Genome-wide genotyping array
2010-03-29	20304703	Li Y	2010-03-19	Lancet Oncol	www.ncbi.nlm.nih.gov/pubmed/20304703	Genetic variants and risk of lung cancer in never smokers: a genome-wide association study.	Lung cancer	364 European ancestry cases, 364 European ancestry controls, 13 cases, 13 controls	446 European ancestry cases, 853 European ancestry controls, 65 cases, 154 controls	13q31.3	13	91792975	GPC5	GPC5			ENSG00000179399			rs2352028-A	rs2352028	0	2352028	intron_variant	0	0.26	6E-6	5.221848749616356		1.46	[1.26-1.70]	Illumina [331918]	N	lung carcinoma	http://www.ebi.ac.uk/efo/EFO_0001071	GCST000633	Genome-wide genotyping array
2010-10-15	20876614	Yoon KA	2010-09-28	Hum Mol Genet	www.ncbi.nlm.nih.gov/pubmed/20876614	A genome-wide association study reveals susceptibility variants for non-small cell lung cancer in the Korean population.	Non-small cell lung cancer	621 Korean ancestry cases, 1,541 Korean ancestry controls	804 Korean ancestry cases, 1,470 Korean ancestry controls	17p13.2	17	6004123	NR	AC007846.2			ENSG00000285471			rs9303196-T	rs9303196	0	9303196	intron_variant	0	0.07	8E-6	5.096910013008056		1.43	[1.14-1.82]	Affymetrix [246758]	N	non-small cell lung carcinoma	http://www.ebi.ac.uk/efo/EFO_0003060	GCST000815	Genome-wide genotyping array
2010-10-15	20876614	Yoon KA	2010-09-28	Hum Mol Genet	www.ncbi.nlm.nih.gov/pubmed/20876614	A genome-wide association study reveals susceptibility variants for non-small cell lung cancer in the Korean population.	Non-small cell lung cancer	621 Korean ancestry cases, 1,541 Korean ancestry controls	804 Korean ancestry cases, 1,470 Korean ancestry controls	18p11.31	18	7042912	NR	LAMA1			ENSG00000101680			rs16951095-C	rs16951095	0	16951095	non_coding_transcript_exon_variant	0	0.78	7E-6	5.154901959985743		1.3	[1.10-1.54]	Affymetrix [246758]	N	non-small cell lung carcinoma	http://www.ebi.ac.uk/efo/EFO_0003060	GCST000815	Genome-wide genotyping array
2010-10-15	20876614	Yoon KA	2010-09-28	Hum Mol Genet	www.ncbi.nlm.nih.gov/pubmed/20876614	A genome-wide association study reveals susceptibility variants for non-small cell lung cancer in the Korean population.	Non-small cell lung cancer	621 Korean ancestry cases, 1,541 Korean ancestry controls	804 Korean ancestry cases, 1,470 Korean ancestry controls	3q29	3	195137645	C3orf21	XXYLT1			ENSG00000173950			rs2131877-G	rs2131877	0	2131877	intron_variant	0	0.44	2E-8	7.698970004336019		1.3	[1.19-1.42]	Affymetrix [246758]	N	non-small cell lung carcinoma	http://www.ebi.ac.uk/efo/EFO_0003060	GCST000815	Genome-wide genotyping array
2010-12-09	21079520	Sato Y	2010-11-12	J Thorac Oncol	www.ncbi.nlm.nih.gov/pubmed/21079520	Genome-wide association study on overall survival of advanced non-small cell lung cancer patients treated with carboplatin and paclitaxel.	Non-small cell lung cancer (survival)	105 East Asian ancestry cases	NA	21q22.2	21	38801604	ETS2	LINC00114 - ETS2	ENSG00000223806	ENSG00000157557		54144	3579	rs1209950-T	rs1209950	0	1209950	intergenic_variant	1	NR	3E-7	6.522878745280337		4.96	[2.52-9.76] (CT)	Illumina [109365]	N	non-small cell lung carcinoma	http://www.ebi.ac.uk/efo/EFO_0003060	GCST000871	Genome-wide genotyping array
2010-12-09	21079520	Sato Y	2010-11-12	J Thorac Oncol	www.ncbi.nlm.nih.gov/pubmed/21079520	Genome-wide association study on overall survival of advanced non-small cell lung cancer patients treated with carboplatin and paclitaxel.	Non-small cell lung cancer (survival)	105 East Asian ancestry cases	NA	21q22.2	21	40043117	DSCAM	DSCAM			ENSG00000171587			rs9981861-G	rs9981861	0	9981861	intron_variant	0	NR	4E-6	5.3979400086720375		1.33	[0.82-2.15] (AG)	Illumina [109365]	N	non-small cell lung carcinoma	http://www.ebi.ac.uk/efo/EFO_0003060	GCST000871	Genome-wide genotyping array
2010-12-09	21079520	Sato Y	2010-11-12	J Thorac Oncol	www.ncbi.nlm.nih.gov/pubmed/21079520	Genome-wide association study on overall survival of advanced non-small cell lung cancer patients treated with carboplatin and paclitaxel.	Non-small cell lung cancer (survival)	105 East Asian ancestry cases	NA	2q37.1	2	232561816	EIF4E2	EIF4E2			ENSG00000135930			rs1656402-?	rs1656402	0	1656402	intron_variant	0	NR	8E-8	7.096910013008056		2.38	[1.49-3.85] (AG)	Illumina [109365]	N	non-small cell lung carcinoma	http://www.ebi.ac.uk/efo/EFO_0003060	GCST000871	Genome-wide genotyping array
2010-12-09	21118971	Wu C	2010-11-30	Cancer Res	www.ncbi.nlm.nih.gov/pubmed/21118971	Genome-wide interrogation identifies YAP1 variants associated with survival of small-cell lung cancer patients.	Small-cell lung cancer (survival)	245 Han Chinese ancestry cases	305 Han Chinese ancestry cases	11q22.3	11	103547430	DYNC2H1	DYNC2H1 - AP002989.1	ENSG00000187240	ENSG00000254987		67567	128564	rs716274-G	rs716274	0	716274	intergenic_variant	1	NR	9E-8	7.045757490560675	(AG genotype)	1.83	[1.47-2.29]	Affymetrix [265996]	N	small cell lung carcinoma	http://www.ebi.ac.uk/efo/EFO_0000702	GCST000896	Genome-wide genotyping array
2011-05-11	21483023	Wu X	2011-04-11	J Natl Cancer Inst	www.ncbi.nlm.nih.gov/pubmed/21483023	Genome-wide association study of survival in non-small cell lung cancer patients receiving platinum-based chemotherapy.	Response to platinum-based chemotherapy in non-small-cell lung cancer	327 European ancestry individuals	735 European ancestry individuals	12q23.3	12	108305255	CMKLR1	CMKLR1			ENSG00000174600			rs1878022-?	rs1878022	0	1878022	intron_variant	0	NR	5E-7	6.301029995663981		1.33	[1.19-1.48]	Illumina [307260]	N	response to platinum based chemotherapy, non-small cell lung carcinoma	http://www.ebi.ac.uk/efo/EFO_0004647, http://www.ebi.ac.uk/efo/EFO_0003060	GCST001035	Genome-wide genotyping array
2011-08-03	21725308	Hu Z	2011-07-03	Nat Genet	www.ncbi.nlm.nih.gov/pubmed/21725308	A genome-wide association study identifies two new lung cancer susceptibility loci at 13q12.12 and 22q12.2 in Han Chinese.	Lung cancer	2,331 Han Chinese ancestry cases, 3,077 Han Chinese ancestry controls	6,313 Han Chinese ancestry cases, 6,409 Han Chinese ancestry controls	13q12.12	13	23719720	MIPEP	TNFRSF19 - MIPEP	ENSG00000127863	ENSG00000027001		43616	10469	rs753955-G	rs753955	0	753955	regulatory_region_variant	1	0.29	2E-12	11.698970004336019		1.18	[1.13-1.24]	Affymetrix [906703]	N	lung carcinoma	http://www.ebi.ac.uk/efo/EFO_0001071	GCST001140	Genome-wide genotyping array
2011-08-03	21725308	Hu Z	2011-07-03	Nat Genet	www.ncbi.nlm.nih.gov/pubmed/21725308	A genome-wide association study identifies two new lung cancer susceptibility loci at 13q12.12 and 22q12.2 in Han Chinese.	Lung cancer	2,331 Han Chinese ancestry cases, 3,077 Han Chinese ancestry controls	6,313 Han Chinese ancestry cases, 6,409 Han Chinese ancestry controls	22q12.2	22	29941597	MTMR3	MTMR3			ENSG00000100330			rs36600-A	rs36600	0	36600	intron_variant	0	0.09	6E-13	12.221848749616356		1.29	[1.20-1.38]	Affymetrix [906703]	N	lung carcinoma	http://www.ebi.ac.uk/efo/EFO_0001071	GCST001140	Genome-wide genotyping array
2011-08-03	21725308	Hu Z	2011-07-03	Nat Genet	www.ncbi.nlm.nih.gov/pubmed/21725308	A genome-wide association study identifies two new lung cancer susceptibility loci at 13q12.12 and 22q12.2 in Han Chinese.	Lung cancer	2,331 Han Chinese ancestry cases, 3,077 Han Chinese ancestry controls	6,313 Han Chinese ancestry cases, 6,409 Han Chinese ancestry controls	3q28	3	189638472	TP63	TP63			ENSG00000073282			rs4488809-C	rs4488809	0	4488809	intron_variant	0	0.47	7E-26	25.154901959985743		1.26	[1.21-1.32]	Affymetrix [906703]	N	lung carcinoma	http://www.ebi.ac.uk/efo/EFO_0001071	GCST001140	Genome-wide genotyping array
2011-08-03	21725308	Hu Z	2011-07-03	Nat Genet	www.ncbi.nlm.nih.gov/pubmed/21725308	A genome-wide association study identifies two new lung cancer susceptibility loci at 13q12.12 and 22q12.2 in Han Chinese.	Lung cancer	2,331 Han Chinese ancestry cases, 3,077 Han Chinese ancestry controls	6,313 Han Chinese ancestry cases, 6,409 Han Chinese ancestry controls	5p15.33	5	1286401	TERT	TERT			ENSG00000164362			rs2736100-C	rs2736100	0	2736100	3_prime_UTR_variant	0	0.41	1E-27	27.0		1.27	[1.22-1.33]	Affymetrix [906703]	N	lung carcinoma	http://www.ebi.ac.uk/efo/EFO_0001071	GCST001140	Genome-wide genotyping array
2011-08-06	21787189	Nyberg F	2011-07-01	Pharmacogenomics	www.ncbi.nlm.nih.gov/pubmed/21787189	Interstitial lung disease in gefitinib-treated Japanese patients with non-small-cell lung cancer: genome-wide analysis of genetic data.	Interstitial lung disease	80 Japanese ancestry cases, 194 Japanese ancestry controls	NA	1q23.2	1	159783393	DUSP23	DUSP23 - FCRL6	ENSG00000158716	ENSG00000181036		850	17118	rs4233356-T	rs4233356	0	4233356	intergenic_variant	1	NR	9E-6	5.045757490560675		2.51	[1.64-3.84]	Illumina, Perlegen [465816]	N	interstitial lung disease	http://www.ebi.ac.uk/efo/EFO_0004244	GCST001136	Genome-wide genotyping array
2011-08-06	21787189	Nyberg F	2011-07-01	Pharmacogenomics	www.ncbi.nlm.nih.gov/pubmed/21787189	Interstitial lung disease in gefitinib-treated Japanese patients with non-small-cell lung cancer: genome-wide analysis of genetic data.	Interstitial lung disease	80 Japanese ancestry cases, 194 Japanese ancestry controls	NA	5q33.1	5	151964997	intergenic	LINC01933			ENSG00000254226			rs170020-C	rs170020	0	170020	intron_variant	0	NR	4E-6	5.3979400086720375		2.96	[1.80-.5.00]	Illumina, Perlegen [465816]	N	interstitial lung disease	http://www.ebi.ac.uk/efo/EFO_0004244	GCST001136	Genome-wide genotyping array
2011-09-27	21866343	Ahn MJ	2011-08-25	Hum Genet	www.ncbi.nlm.nih.gov/pubmed/21866343	The 18p11.22 locus is associated with never smoker non-small cell lung cancer susceptibility in Korean populations.	Non-small cell lung cancer	445 Korean ancestry cases, 497 Korean ancestry controls	396 Korean ancestry cases, 998 Korean ancestry controls	18p11.22	18	10899030	APCDD1, NAPG, FAM38B	AP005120.1, PIEZO2			ENSG00000263952, ENSG00000154864			rs11080466-C	rs11080466	0	11080466	intron_variant	0	NR	1E-6	6.0		1.47	[1.27-1.72]	Affymetrix [474503]	N	non-small cell lung carcinoma	http://www.ebi.ac.uk/efo/EFO_0003060	GCST001210	Genome-wide genotyping array
2011-10-01	21896673	Chen D	2011-09-10	Hum Mol Genet	www.ncbi.nlm.nih.gov/pubmed/21896673	Genome-wide association study of HPV seropositivity.	HPV seropositivity	1,286 European ancestry lung cancer cases, 679 European ancestry head and neck cancer cases, 811 European ancestry kidney cancer cases, 2,035 European ancestry controls	1,307 Hispanic head and neck cancer cases, 1,037 Hispanic controls	6p21.32	6	32697183	HLA-DQB1	HLA-DQB1 - MTCO3P1	ENSG00000231939	ENSG00000228845		28800	8941	rs9357152-G	rs9357152	0	9357152	regulatory_region_variant	1	0.33	1E-14	14.0				Illumina [316015]	N	HPV seropositivity	http://www.ebi.ac.uk/efo/EFO_0004510	GCST001225	Genome-wide genotyping array
2012-07-17	22637743	Wei S	2012-05-27	Carcinogenesis	www.ncbi.nlm.nih.gov/pubmed/22637743	Genome-wide gene-environment interaction analysis for asbestos exposure in lung cancer susceptibility.	Lung cancer (asbestos exposure interaction)	1,154 European ancestry cases, 1,137 European ancestry controls	NA	16p13.3	16	4951379	PPL	PPL			ENSG00000118898			rs9635542-G	rs9635542	0	9635542	intron_variant	0	0.10	4E-6	5.3979400086720375				Illumina [307944]	N	lung carcinoma, asbestos exposure measurement	http://www.ebi.ac.uk/efo/EFO_0001071, http://www.ebi.ac.uk/efo/EFO_0004806	GCST001543	Genome-wide genotyping array
2012-07-17	22637743	Wei S	2012-05-27	Carcinogenesis	www.ncbi.nlm.nih.gov/pubmed/22637743	Genome-wide gene-environment interaction analysis for asbestos exposure in lung cancer susceptibility.	Lung cancer (asbestos exposure interaction)	1,154 European ancestry cases, 1,137 European ancestry controls	NA	2q34	2	208713876	PTHR2	PTH2R			ENSG00000144407			rs13383928-C	rs13383928	0	13383928	intron_variant	0	0.04	2E-6	5.698970004336019				Illumina [307944]	N	lung carcinoma, asbestos exposure measurement	http://www.ebi.ac.uk/efo/EFO_0001071, http://www.ebi.ac.uk/efo/EFO_0004806	GCST001543	Genome-wide genotyping array
2012-07-19	22664479	Han JY	2012-06-05	Pharmacogenomics J	www.ncbi.nlm.nih.gov/pubmed/22664479	A genome-wide association study for irinotecan-related severe toxicities in patients with advanced non-small-cell lung cancer.	Response to irinotecan in non-small-cell lung cancer	101 non-small-cell lung cancer cases	146 non-small-cell lung cancer cases	20p12.3	20	8297296	PLCB1	PLCB1			ENSG00000182621			rs2745761-C	rs2745761	0	2745761	intron_variant	0	0.072	6E-6	5.221848749616356	(G3D)	4.8	[2.30-10.0]	Affymetrix [312230]	N	response to irinotecan, non-small cell lung carcinoma	http://www.ebi.ac.uk/efo/EFO_0004829, http://www.ebi.ac.uk/efo/EFO_0003060	GCST001558	Genome-wide genotyping array
2012-07-19	22664479	Han JY	2012-06-05	Pharmacogenomics J	www.ncbi.nlm.nih.gov/pubmed/22664479	A genome-wide association study for irinotecan-related severe toxicities in patients with advanced non-small-cell lung cancer.	Response to irinotecan in non-small-cell lung cancer	101 non-small-cell lung cancer cases	146 non-small-cell lung cancer cases	8q13.2	8	68476982	C8orf34	C8orf34			ENSG00000165084			rs1517114-C	rs1517114	0	1517114	intron_variant	0	0.12	9E-6	5.045757490560675	(G3D)	4.1	[2.10-8.00]	Affymetrix [312230]	N	response to irinotecan, non-small cell lung carcinoma	http://www.ebi.ac.uk/efo/EFO_0004829, http://www.ebi.ac.uk/efo/EFO_0003060	GCST001558	Genome-wide genotyping array
2012-10-23	22872573	Hu L	2012-08-07	Clin Cancer Res	www.ncbi.nlm.nih.gov/pubmed/22872573	Genome-wide association study of prognosis in advanced non-small cell lung cancer patients receiving platinum-based chemotherapy.	Response to platinum-based chemotherapy in non-small-cell lung cancer	528 Han Chinese ancestry cases	340 Han Chinese ancestry cases, 409 European ancestry cases	14q24.3	14	78068563	NRXN3, SKIIP, SNW1, ALKBH1	FXNP1 - NRXN3	ENSG00000258421	ENSG00000021645		8285	101810	rs3850370-C	rs3850370	0	3850370	intergenic_variant	1	NR	4E-6	5.3979400086720375	(Han Chinese + EA)	1.31	[1.17-1.47]	NR [576351]	N	response to platinum based chemotherapy, non-small cell lung carcinoma	http://www.ebi.ac.uk/efo/EFO_0004647, http://www.ebi.ac.uk/efo/EFO_0003060	GCST001629	Genome-wide genotyping array
2012-10-23	22872573	Hu L	2012-08-07	Clin Cancer Res	www.ncbi.nlm.nih.gov/pubmed/22872573	Genome-wide association study of prognosis in advanced non-small cell lung cancer patients receiving platinum-based chemotherapy.	Response to platinum-based chemotherapy in non-small-cell lung cancer	528 Han Chinese ancestry cases	340 Han Chinese ancestry cases, 409 European ancestry cases	5p14.1	5	26389153	CDH9	AC025475.1			ENSG00000249099			rs969088-C	rs969088	0	969088	intron_variant	0	NR	2E-6	5.698970004336019	(Han Chinese)	1.43	[1.24-1.66]	NR [576351]	N	response to platinum based chemotherapy, non-small cell lung carcinoma	http://www.ebi.ac.uk/efo/EFO_0004647, http://www.ebi.ac.uk/efo/EFO_0003060	GCST001629	Genome-wide genotyping array
2012-10-23	22872573	Hu L	2012-08-07	Clin Cancer Res	www.ncbi.nlm.nih.gov/pubmed/22872573	Genome-wide association study of prognosis in advanced non-small cell lung cancer patients receiving platinum-based chemotherapy.	Response to platinum-based chemotherapy in non-small-cell lung cancer	528 Han Chinese ancestry cases	340 Han Chinese ancestry cases, 409 European ancestry cases	5p14.1	5	26389153	CDH9	AC025475.1			ENSG00000249099			rs969088-C	rs969088	0	969088	intron_variant	0	NR	3E-6	5.522878745280337	(Han Chinese + EA)	1.4	[1.22-1.61]	NR [576351]	N	response to platinum based chemotherapy, non-small cell lung carcinoma	http://www.ebi.ac.uk/efo/EFO_0004647, http://www.ebi.ac.uk/efo/EFO_0003060	GCST001629	Genome-wide genotyping array
2012-10-23	22872573	Hu L	2012-08-07	Clin Cancer Res	www.ncbi.nlm.nih.gov/pubmed/22872573	Genome-wide association study of prognosis in advanced non-small cell lung cancer patients receiving platinum-based chemotherapy.	Response to platinum-based chemotherapy in non-small-cell lung cancer	528 Han Chinese ancestry cases	340 Han Chinese ancestry cases, 409 European ancestry cases	7q31.31	7	118351841	CFTR, ST7, WNT2	ANKRD7			ENSG00000106013			rs41997-A	rs41997	0	41997	intron_variant	0	NR	4E-7	6.3979400086720375	(Han Chinese)	1.52	[1.28-1.79]	NR [576351]	N	response to platinum based chemotherapy, non-small cell lung carcinoma	http://www.ebi.ac.uk/efo/EFO_0004647, http://www.ebi.ac.uk/efo/EFO_0003060	GCST001629	Genome-wide genotyping array
2012-10-23	22872573	Hu L	2012-08-07	Clin Cancer Res	www.ncbi.nlm.nih.gov/pubmed/22872573	Genome-wide association study of prognosis in advanced non-small cell lung cancer patients receiving platinum-based chemotherapy.	Response to platinum-based chemotherapy in non-small-cell lung cancer	528 Han Chinese ancestry cases	340 Han Chinese ancestry cases, 409 European ancestry cases	9p21.3	9	23426273	HuB	AL391117.1			ENSG00000284418			rs12000445-A	rs12000445	0	12000445	intron_variant	0	NR	7E-6	5.154901959985743	(Han Chinese)	1.49	[1.25-1.75]	NR [576351]	N	response to platinum based chemotherapy, non-small cell lung carcinoma	http://www.ebi.ac.uk/efo/EFO_0004647, http://www.ebi.ac.uk/efo/EFO_0003060	GCST001629	Genome-wide genotyping array
2012-11-22	22899653	Timofeeva MN	2012-08-16	Hum Mol Genet	www.ncbi.nlm.nih.gov/pubmed/22899653	Influence of common genetic variation on lung cancer risk: meta-analysis of 14 900 cases and 29 485 controls.	Lung cancer	up to 14,900 European ancestry cases, up to 29,485 European ancestry controls	2,338 Han Chinese ancestry cases, 3,077 Han Chinese ancestry controls	12p13.33	12	955272	RAD52	RAD52			ENSG00000002016			rs10849605-?	rs10849605	0	10849605	intron_variant	0	0.51	6E-7	6.221848749616356		1.08	[1.04-1.11]	Illumina [up to 536008]	N	lung carcinoma	http://www.ebi.ac.uk/efo/EFO_0001071	GCST001638	Genome-wide genotyping array
2012-12-06	23006423	Niu N	2012-09-24	BMC Cancer	www.ncbi.nlm.nih.gov/pubmed/23006423	Genetic association with overall survival of taxane-treated lung cancer patients - a genome-wide association study in human lymphoblastoid cell lines followed by a clinical association study.	Response to taxane treatment (docetaxel)	96 African American lymphoblastoid cell lines, 96 European ancestry lymphoblastoid cell lines, 96 Han Chinese ancestry lymphoblastoid cell lines	NA	11p15.3	11	12050956	DKK3	LINC02547			ENSG00000254486			rs923175-?	rs923175	0	923175	intron_variant	0	NR	7E-6	5.154901959985743				Affymetrix, Illumina [~ 1300000]	N	response to antineoplastic agent	http://purl.obolibrary.org/obo/GO_0097327	GCST001692	Genome-wide genotyping array
2012-12-06	23006423	Niu N	2012-09-24	BMC Cancer	www.ncbi.nlm.nih.gov/pubmed/23006423	Genetic association with overall survival of taxane-treated lung cancer patients - a genome-wide association study in human lymphoblastoid cell lines followed by a clinical association study.	Response to taxane treatment (docetaxel)	96 African American lymphoblastoid cell lines, 96 European ancestry lymphoblastoid cell lines, 96 Han Chinese ancestry lymphoblastoid cell lines	NA	11q14.3	11	89769208	TRIM49	AP003122.1 - TRIM64DP	ENSG00000204456	ENSG00000254751		372	7773	rs2130017-?	rs2130017	0	2130017	intergenic_variant	1	NR	8E-6	5.096910013008056				Affymetrix, Illumina [~ 1300000]	N	response to antineoplastic agent	http://purl.obolibrary.org/obo/GO_0097327	GCST001692	Genome-wide genotyping array
2012-12-06	23006423	Niu N	2012-09-24	BMC Cancer	www.ncbi.nlm.nih.gov/pubmed/23006423	Genetic association with overall survival of taxane-treated lung cancer patients - a genome-wide association study in human lymphoblastoid cell lines followed by a clinical association study.	Response to taxane treatment (docetaxel)	96 African American lymphoblastoid cell lines, 96 European ancestry lymphoblastoid cell lines, 96 Han Chinese ancestry lymphoblastoid cell lines	NA	17q21.33	17	50211709	COL1A1	AC015909.1			ENSG00000249406			rs2586502-?	rs2586502	0	2586502	intron_variant	0	NR	1E-6	6.0				Affymetrix, Illumina [~ 1300000]	N	response to antineoplastic agent	http://purl.obolibrary.org/obo/GO_0097327	GCST001692	Genome-wide genotyping array
2012-12-06	23006423	Niu N	2012-09-24	BMC Cancer	www.ncbi.nlm.nih.gov/pubmed/23006423	Genetic association with overall survival of taxane-treated lung cancer patients - a genome-wide association study in human lymphoblastoid cell lines followed by a clinical association study.	Response to taxane treatment (docetaxel)	96 African American lymphoblastoid cell lines, 96 European ancestry lymphoblastoid cell lines, 96 Han Chinese ancestry lymphoblastoid cell lines	NA	18q11.2	18	24556605	HRH4	LINC01915			ENSG00000265485			rs12954803-?	rs12954803	0	12954803	intron_variant	0	NR	8E-6	5.096910013008056				Affymetrix, Illumina [~ 1300000]	N	response to antineoplastic agent	http://purl.obolibrary.org/obo/GO_0097327	GCST001692	Genome-wide genotyping array
2012-12-06	23006423	Niu N	2012-09-24	BMC Cancer	www.ncbi.nlm.nih.gov/pubmed/23006423	Genetic association with overall survival of taxane-treated lung cancer patients - a genome-wide association study in human lymphoblastoid cell lines followed by a clinical association study.	Response to taxane treatment (docetaxel)	96 African American lymphoblastoid cell lines, 96 European ancestry lymphoblastoid cell lines, 96 Han Chinese ancestry lymphoblastoid cell lines	NA	18q21.1	18	48289046	KIAA0427	ZBTB7C			ENSG00000184828			rs1944582-?	rs1944582	0	1944582	intron_variant	0	NR	4E-6	5.3979400086720375				Affymetrix, Illumina [~ 1300000]	N	response to antineoplastic agent	http://purl.obolibrary.org/obo/GO_0097327	GCST001692	Genome-wide genotyping array
2012-12-06	23006423	Niu N	2012-09-24	BMC Cancer	www.ncbi.nlm.nih.gov/pubmed/23006423	Genetic association with overall survival of taxane-treated lung cancer patients - a genome-wide association study in human lymphoblastoid cell lines followed by a clinical association study.	Response to taxane treatment (docetaxel)	96 African American lymphoblastoid cell lines, 96 European ancestry lymphoblastoid cell lines, 96 Han Chinese ancestry lymphoblastoid cell lines	NA	19p12	19	24172691	ZNF254	AC073534.1 - ERVK-28	ENSG00000268442	ENSG00000267696		9266	3465792	rs11668609-?	rs11668609	0	11668609	intergenic_variant	1	NR	3E-6	5.522878745280337				Affymetrix, Illumina [~ 1300000]	N	response to antineoplastic agent	http://purl.obolibrary.org/obo/GO_0097327	GCST001692	Genome-wide genotyping array
2012-12-06	23006423	Niu N	2012-09-24	BMC Cancer	www.ncbi.nlm.nih.gov/pubmed/23006423	Genetic association with overall survival of taxane-treated lung cancer patients - a genome-wide association study in human lymphoblastoid cell lines followed by a clinical association study.	Response to taxane treatment (docetaxel)	96 African American lymphoblastoid cell lines, 96 European ancestry lymphoblastoid cell lines, 96 Han Chinese ancestry lymphoblastoid cell lines	NA	1p31.1	1	82589116	TTLL7	AL157944.1			ENSG00000233290			rs10874322-?	rs10874322	0	10874322	intron_variant	0	NR	2E-6	5.698970004336019				Affymetrix, Illumina [~ 1300000]	N	response to antineoplastic agent	http://purl.obolibrary.org/obo/GO_0097327	GCST001692	Genome-wide genotyping array
2012-12-06	23006423	Niu N	2012-09-24	BMC Cancer	www.ncbi.nlm.nih.gov/pubmed/23006423	Genetic association with overall survival of taxane-treated lung cancer patients - a genome-wide association study in human lymphoblastoid cell lines followed by a clinical association study.	Response to taxane treatment (docetaxel)	96 African American lymphoblastoid cell lines, 96 European ancestry lymphoblastoid cell lines, 96 Han Chinese ancestry lymphoblastoid cell lines	NA	1q43	1	237457939	RYR2	RYR2			ENSG00000198626			rs1478912-?	rs1478912	0	1478912	intron_variant	0	NR	6E-6	5.221848749616356				Affymetrix, Illumina [~ 1300000]	N	response to antineoplastic agent	http://purl.obolibrary.org/obo/GO_0097327	GCST001692	Genome-wide genotyping array
2012-12-06	23006423	Niu N	2012-09-24	BMC Cancer	www.ncbi.nlm.nih.gov/pubmed/23006423	Genetic association with overall survival of taxane-treated lung cancer patients - a genome-wide association study in human lymphoblastoid cell lines followed by a clinical association study.	Response to taxane treatment (docetaxel)	96 African American lymphoblastoid cell lines, 96 European ancestry lymphoblastoid cell lines, 96 Han Chinese ancestry lymphoblastoid cell lines	NA	1q44	1	247051576	ZNF670	ZNF670, ZNF670-ZNF695			ENSG00000277462, ENSG00000135747			rs4925540-?	rs4925540	0	4925540	intron_variant	0	NR	2E-6	5.698970004336019				Affymetrix, Illumina [~ 1300000]	N	response to antineoplastic agent	http://purl.obolibrary.org/obo/GO_0097327	GCST001692	Genome-wide genotyping array
2012-12-06	23006423	Niu N	2012-09-24	BMC Cancer	www.ncbi.nlm.nih.gov/pubmed/23006423	Genetic association with overall survival of taxane-treated lung cancer patients - a genome-wide association study in human lymphoblastoid cell lines followed by a clinical association study.	Response to taxane treatment (docetaxel)	96 African American lymphoblastoid cell lines, 96 European ancestry lymphoblastoid cell lines, 96 Han Chinese ancestry lymphoblastoid cell lines	NA	20p12.1	20	16555769	C20orf23	KIF16B			ENSG00000089177			rs6044112-?	rs6044112	0	6044112	intron_variant	0	NR	7E-7	6.154901959985743				Affymetrix, Illumina [~ 1300000]	N	response to antineoplastic agent	http://purl.obolibrary.org/obo/GO_0097327	GCST001692	Genome-wide genotyping array
2012-12-06	23006423	Niu N	2012-09-24	BMC Cancer	www.ncbi.nlm.nih.gov/pubmed/23006423	Genetic association with overall survival of taxane-treated lung cancer patients - a genome-wide association study in human lymphoblastoid cell lines followed by a clinical association study.	Response to taxane treatment (docetaxel)	96 African American lymphoblastoid cell lines, 96 European ancestry lymphoblastoid cell lines, 96 Han Chinese ancestry lymphoblastoid cell lines	NA	2q12.1	2	104542180	POU3F3	LINC01102 - AC013402.2	ENSG00000235597	ENSG00000231626		9433	38641	rs17624523-?	rs17624523	0	17624523	intergenic_variant	1	NR	8E-6	5.096910013008056				Affymetrix, Illumina [~ 1300000]	N	response to antineoplastic agent	http://purl.obolibrary.org/obo/GO_0097327	GCST001692	Genome-wide genotyping array
2012-12-06	23006423	Niu N	2012-09-24	BMC Cancer	www.ncbi.nlm.nih.gov/pubmed/23006423	Genetic association with overall survival of taxane-treated lung cancer patients - a genome-wide association study in human lymphoblastoid cell lines followed by a clinical association study.	Response to taxane treatment (docetaxel)	96 African American lymphoblastoid cell lines, 96 European ancestry lymphoblastoid cell lines, 96 Han Chinese ancestry lymphoblastoid cell lines	NA	3p25.1	3	14439270	SLC6A6	SLC6A6			ENSG00000131389			rs6790433-?	rs6790433	0	6790433	intron_variant	0	NR	1E-6	6.0				Affymetrix, Illumina [~ 1300000]	N	response to antineoplastic agent	http://purl.obolibrary.org/obo/GO_0097327	GCST001692	Genome-wide genotyping array
2012-12-06	23006423	Niu N	2012-09-24	BMC Cancer	www.ncbi.nlm.nih.gov/pubmed/23006423	Genetic association with overall survival of taxane-treated lung cancer patients - a genome-wide association study in human lymphoblastoid cell lines followed by a clinical association study.	Response to taxane treatment (docetaxel)	96 African American lymphoblastoid cell lines, 96 European ancestry lymphoblastoid cell lines, 96 Han Chinese ancestry lymphoblastoid cell lines	NA	5p13.1	5	42288491	GHR	AC108099.1 - GHR	ENSG00000260786	ENSG00000112964		96968	134948	rs11748684-?	rs11748684	0	11748684	intergenic_variant	1	NR	3E-6	5.522878745280337				Affymetrix, Illumina [~ 1300000]	N	response to antineoplastic agent	http://purl.obolibrary.org/obo/GO_0097327	GCST001692	Genome-wide genotyping array
2012-12-06	23006423	Niu N	2012-09-24	BMC Cancer	www.ncbi.nlm.nih.gov/pubmed/23006423	Genetic association with overall survival of taxane-treated lung cancer patients - a genome-wide association study in human lymphoblastoid cell lines followed by a clinical association study.	Response to taxane treatment (docetaxel)	96 African American lymphoblastoid cell lines, 96 European ancestry lymphoblastoid cell lines, 96 Han Chinese ancestry lymphoblastoid cell lines	NA	7q21.11	7	82102130	CACNA2D1	CACNA2D1			ENSG00000153956			rs258671-?	rs258671	0	258671	intron_variant	0	NR	1E-6	6.0				Affymetrix, Illumina [~ 1300000]	N	response to antineoplastic agent	http://purl.obolibrary.org/obo/GO_0097327	GCST001692	Genome-wide genotyping array
2012-12-06	23006423	Niu N	2012-09-24	BMC Cancer	www.ncbi.nlm.nih.gov/pubmed/23006423	Genetic association with overall survival of taxane-treated lung cancer patients - a genome-wide association study in human lymphoblastoid cell lines followed by a clinical association study.	Response to taxane treatment (docetaxel)	96 African American lymphoblastoid cell lines, 96 European ancestry lymphoblastoid cell lines, 96 Han Chinese ancestry lymphoblastoid cell lines	NA	9p24.3	9	1456797	intergenic	RNA5SP279 - AL358053.1	ENSG00000202383	ENSG00000287465		122844	83524	rs1412259-?	rs1412259	0	1412259	intergenic_variant	1	NR	4E-6	5.3979400086720375				Affymetrix, Illumina [~ 1300000]	N	response to antineoplastic agent	http://purl.obolibrary.org/obo/GO_0097327	GCST001692	Genome-wide genotyping array
2012-12-06	23006423	Niu N	2012-09-24	BMC Cancer	www.ncbi.nlm.nih.gov/pubmed/23006423	Genetic association with overall survival of taxane-treated lung cancer patients - a genome-wide association study in human lymphoblastoid cell lines followed by a clinical association study.	Response to taxane treatment (docetaxel)	96 African American lymphoblastoid cell lines, 96 European ancestry lymphoblastoid cell lines, 96 Han Chinese ancestry lymphoblastoid cell lines	NA				OSCAR							rs10423754-?	rs10423754	0	10423754	intron_variant	1	NR	9E-6	5.045757490560675				Affymetrix, Illumina [~ 1300000]	N	response to antineoplastic agent	http://purl.obolibrary.org/obo/GO_0097327	GCST001692	Genome-wide genotyping array
2012-12-06	23006423	Niu N	2012-09-24	BMC Cancer	www.ncbi.nlm.nih.gov/pubmed/23006423	Genetic association with overall survival of taxane-treated lung cancer patients - a genome-wide association study in human lymphoblastoid cell lines followed by a clinical association study.	Response to taxane treatment (placlitaxel)	96 African American lymphoblastoid cell lines, 96 European ancestry lymphoblastoid cell lines, 96 Han Chinese ancestry lymphoblastoid cell lines	NA	10q21.2	10	61547717	TMEM26	AL356952.1 - CABCOCO1	ENSG00000288052	ENSG00000183346		51218	115244	rs2787702-?	rs2787702	0	2787702	regulatory_region_variant	1	NR	9E-6	5.045757490560675				Affymetrix, Illumina [~ 1300000]	N	response to paclitaxel	http://purl.obolibrary.org/obo/GO_1901555	GCST001694	Genome-wide genotyping array
2012-12-06	23006423	Niu N	2012-09-24	BMC Cancer	www.ncbi.nlm.nih.gov/pubmed/23006423	Genetic association with overall survival of taxane-treated lung cancer patients - a genome-wide association study in human lymphoblastoid cell lines followed by a clinical association study.	Response to taxane treatment (placlitaxel)	96 African American lymphoblastoid cell lines, 96 European ancestry lymphoblastoid cell lines, 96 Han Chinese ancestry lymphoblastoid cell lines	NA	10q21.2	10	61589009	C10orf107	AL356952.1 - CABCOCO1	ENSG00000288052	ENSG00000183346		92510	73952	rs1350172-?	rs1350172	0	1350172	TF_binding_site_variant	1	NR	4E-7	6.3979400086720375				Affymetrix, Illumina [~ 1300000]	N	response to paclitaxel	http://purl.obolibrary.org/obo/GO_1901555	GCST001694	Genome-wide genotyping array
2012-12-06	23006423	Niu N	2012-09-24	BMC Cancer	www.ncbi.nlm.nih.gov/pubmed/23006423	Genetic association with overall survival of taxane-treated lung cancer patients - a genome-wide association study in human lymphoblastoid cell lines followed by a clinical association study.	Response to taxane treatment (placlitaxel)	96 African American lymphoblastoid cell lines, 96 European ancestry lymphoblastoid cell lines, 96 Han Chinese ancestry lymphoblastoid cell lines	NA	10q22.1	10	69503508	TSPAN15	TSPAN15			ENSG00000099282			rs1227969-?	rs1227969	0	1227969	intron_variant	0	NR	6E-7	6.221848749616356				Affymetrix, Illumina [~ 1300000]	N	response to paclitaxel	http://purl.obolibrary.org/obo/GO_1901555	GCST001694	Genome-wide genotyping array
2012-12-06	23006423	Niu N	2012-09-24	BMC Cancer	www.ncbi.nlm.nih.gov/pubmed/23006423	Genetic association with overall survival of taxane-treated lung cancer patients - a genome-wide association study in human lymphoblastoid cell lines followed by a clinical association study.	Response to taxane treatment (placlitaxel)	96 African American lymphoblastoid cell lines, 96 European ancestry lymphoblastoid cell lines, 96 Han Chinese ancestry lymphoblastoid cell lines	NA	11q24.1	11	121333892	SC5DL	SC5D - BMPR1AP2	ENSG00000109929	ENSG00000232460		20482	27962	rs4936613-?	rs4936613	0	4936613	intergenic_variant	1	NR	6E-6	5.221848749616356				Affymetrix, Illumina [~ 1300000]	N	response to paclitaxel	http://purl.obolibrary.org/obo/GO_1901555	GCST001694	Genome-wide genotyping array
2012-12-06	23006423	Niu N	2012-09-24	BMC Cancer	www.ncbi.nlm.nih.gov/pubmed/23006423	Genetic association with overall survival of taxane-treated lung cancer patients - a genome-wide association study in human lymphoblastoid cell lines followed by a clinical association study.	Response to taxane treatment (placlitaxel)	96 African American lymphoblastoid cell lines, 96 European ancestry lymphoblastoid cell lines, 96 Han Chinese ancestry lymphoblastoid cell lines	NA	15q26.3	15	100711514	ASB7	ASB7 - AC087762.1	ENSG00000183475	ENSG00000259579		59809	4735	rs184234-?	rs184234	0	184234	regulatory_region_variant	1	NR	1E-6	6.0				Affymetrix, Illumina [~ 1300000]	N	response to paclitaxel	http://purl.obolibrary.org/obo/GO_1901555	GCST001694	Genome-wide genotyping array
2012-12-06	23006423	Niu N	2012-09-24	BMC Cancer	www.ncbi.nlm.nih.gov/pubmed/23006423	Genetic association with overall survival of taxane-treated lung cancer patients - a genome-wide association study in human lymphoblastoid cell lines followed by a clinical association study.	Response to taxane treatment (placlitaxel)	96 African American lymphoblastoid cell lines, 96 European ancestry lymphoblastoid cell lines, 96 Han Chinese ancestry lymphoblastoid cell lines	NA	16p11.2	16	29895225	SEZ6L2	SEZ6L2			ENSG00000174938			rs4787484-?	rs4787484	0	4787484	intron_variant	0	NR	1E-6	6.0				Affymetrix, Illumina [~ 1300000]	N	response to paclitaxel	http://purl.obolibrary.org/obo/GO_1901555	GCST001694	Genome-wide genotyping array
2012-12-06	23006423	Niu N	2012-09-24	BMC Cancer	www.ncbi.nlm.nih.gov/pubmed/23006423	Genetic association with overall survival of taxane-treated lung cancer patients - a genome-wide association study in human lymphoblastoid cell lines followed by a clinical association study.	Response to taxane treatment (placlitaxel)	96 African American lymphoblastoid cell lines, 96 European ancestry lymphoblastoid cell lines, 96 Han Chinese ancestry lymphoblastoid cell lines	NA	17q21.31	17	43987619	PYY	PYY			ENSG00000131096			rs9895585-?	rs9895585	0	9895585	intron_variant	0	NR	9E-6	5.045757490560675				Affymetrix, Illumina [~ 1300000]	N	response to paclitaxel	http://purl.obolibrary.org/obo/GO_1901555	GCST001694	Genome-wide genotyping array
2012-12-06	23006423	Niu N	2012-09-24	BMC Cancer	www.ncbi.nlm.nih.gov/pubmed/23006423	Genetic association with overall survival of taxane-treated lung cancer patients - a genome-wide association study in human lymphoblastoid cell lines followed by a clinical association study.	Response to taxane treatment (placlitaxel)	96 African American lymphoblastoid cell lines, 96 European ancestry lymphoblastoid cell lines, 96 Han Chinese ancestry lymphoblastoid cell lines	NA	19p12	19	24039984	ZNF254	ZNF254, AC092279.1			ENSG00000213096, ENSG00000268362			rs7260598-?	rs7260598	0	7260598	intron_variant	0	NR	6E-6	5.221848749616356				Affymetrix, Illumina [~ 1300000]	N	response to paclitaxel	http://purl.obolibrary.org/obo/GO_1901555	GCST001694	Genome-wide genotyping array
2012-12-06	23006423	Niu N	2012-09-24	BMC Cancer	www.ncbi.nlm.nih.gov/pubmed/23006423	Genetic association with overall survival of taxane-treated lung cancer patients - a genome-wide association study in human lymphoblastoid cell lines followed by a clinical association study.	Response to taxane treatment (placlitaxel)	96 African American lymphoblastoid cell lines, 96 European ancestry lymphoblastoid cell lines, 96 Han Chinese ancestry lymphoblastoid cell lines	NA	1p36.31	1	5853561	NPHP4	AL365255.1 - MIR4689	ENSG00000236948	ENSG00000264101		185266	9111	rs548726-?	rs548726	0	548726	intergenic_variant	1	NR	5E-7	6.301029995663981				Affymetrix, Illumina [~ 1300000]	N	response to paclitaxel	http://purl.obolibrary.org/obo/GO_1901555	GCST001694	Genome-wide genotyping array
2012-12-06	23006423	Niu N	2012-09-24	BMC Cancer	www.ncbi.nlm.nih.gov/pubmed/23006423	Genetic association with overall survival of taxane-treated lung cancer patients - a genome-wide association study in human lymphoblastoid cell lines followed by a clinical association study.	Response to taxane treatment (placlitaxel)	96 African American lymphoblastoid cell lines, 96 European ancestry lymphoblastoid cell lines, 96 Han Chinese ancestry lymphoblastoid cell lines	NA	21q22.3	21	41855386	PRDM15	PRDM15			ENSG00000141956			rs915832-?	rs915832	0	915832	intron_variant	0	NR	7E-6	5.154901959985743				Affymetrix, Illumina [~ 1300000]	N	response to paclitaxel	http://purl.obolibrary.org/obo/GO_1901555	GCST001694	Genome-wide genotyping array
2012-12-06	23006423	Niu N	2012-09-24	BMC Cancer	www.ncbi.nlm.nih.gov/pubmed/23006423	Genetic association with overall survival of taxane-treated lung cancer patients - a genome-wide association study in human lymphoblastoid cell lines followed by a clinical association study.	Response to taxane treatment (placlitaxel)	96 African American lymphoblastoid cell lines, 96 European ancestry lymphoblastoid cell lines, 96 Han Chinese ancestry lymphoblastoid cell lines	NA	5q33.3	5	159477305	IL12B	AC008691.1			ENSG00000249738			rs12657996-?	rs12657996	0	12657996	intron_variant	0	NR	9E-6	5.045757490560675				Affymetrix, Illumina [~ 1300000]	N	response to paclitaxel	http://purl.obolibrary.org/obo/GO_1901555	GCST001694	Genome-wide genotyping array
2012-12-06	23006423	Niu N	2012-09-24	BMC Cancer	www.ncbi.nlm.nih.gov/pubmed/23006423	Genetic association with overall survival of taxane-treated lung cancer patients - a genome-wide association study in human lymphoblastoid cell lines followed by a clinical association study.	Response to taxane treatment (placlitaxel)	96 African American lymphoblastoid cell lines, 96 European ancestry lymphoblastoid cell lines, 96 Han Chinese ancestry lymphoblastoid cell lines	NA	7p21.3	7	12351693	TMEM106B	VWDE			ENSG00000146530			rs6967385-?	rs6967385	0	6967385	missense_variant	0	NR	6E-6	5.221848749616356				Affymetrix, Illumina [~ 1300000]	N	response to paclitaxel	http://purl.obolibrary.org/obo/GO_1901555	GCST001694	Genome-wide genotyping array
2012-12-06	23006423	Niu N	2012-09-24	BMC Cancer	www.ncbi.nlm.nih.gov/pubmed/23006423	Genetic association with overall survival of taxane-treated lung cancer patients - a genome-wide association study in human lymphoblastoid cell lines followed by a clinical association study.	Response to taxane treatment (placlitaxel)	96 African American lymphoblastoid cell lines, 96 European ancestry lymphoblastoid cell lines, 96 Han Chinese ancestry lymphoblastoid cell lines	NA	Xq27.1	X	139035247	FGF13	FGF13			ENSG00000129682			rs10521792-?	rs10521792	0	10521792	intron_variant	0	NR	2E-7	6.698970004336019				Affymetrix, Illumina [~ 1300000]	N	response to paclitaxel	http://purl.obolibrary.org/obo/GO_1901555	GCST001694	Genome-wide genotyping array
2013-01-15	23108145	Wang LE	2012-10-29	Cancer Res	www.ncbi.nlm.nih.gov/pubmed/23108145	Genome-wide association study reveals novel genetic determinants of DNA repair capacity in lung cancer.	Lung Cancer (DNA repair capacity)	914 European ancestry non-small cell lung cancer cases, 860 European ancestry controls	679 European ancestry ancestry non-small cell lung cancer cases, 695 European ancestry controls	19q13.32	19	45351661	ERCC2, XPD	ERCC2			ENSG00000104884			rs13181-C	rs13181	0	13181	stop_gained	0	0.3613	9E-7	6.045757490560675				Illumina [303669]	N	lung carcinoma	http://www.ebi.ac.uk/efo/EFO_0001071	GCST001721	Genome-wide genotyping array
2013-01-15	23108145	Wang LE	2012-10-29	Cancer Res	www.ncbi.nlm.nih.gov/pubmed/23108145	Genome-wide association study reveals novel genetic determinants of DNA repair capacity in lung cancer.	Lung Cancer (DNA repair capacity)	914 European ancestry non-small cell lung cancer cases, 860 European ancestry controls	679 European ancestry ancestry non-small cell lung cancer cases, 695 European ancestry controls	6q24.2	6	143622177	PHACTR2	PHACTR2			ENSG00000112419			rs9390123-A	rs9390123	0	9390123	intron_variant	0	0.3957	7E-6	5.154901959985743				Illumina [303669]	N	lung carcinoma	http://www.ebi.ac.uk/efo/EFO_0001071	GCST001721	Genome-wide genotyping array
2013-01-18	23103227	Jin G	2012-10-25	Am J Hum Genet	www.ncbi.nlm.nih.gov/pubmed/23103227	Genetic variants at 6p21.1 and 7p15.3 are associated with risk of multiple cancers in Han Chinese.	Multiple cancers (lung cancer, gastric cancer, and squamous cell carcinoma)	2,331 Han Chinese ancestry lung cancer cases, 1,006 Han Chinese ancestry non-cardia gastric cancer cases, 2,031 Han Chinese ancestry esophageal squamous-cell carcinoma cases, 4,006 Han Chinese ancestry controls	2,665 Han Chinese ancestry lung cancer cases, 3,330 Han Chinese ancestry non-cardia gastric cancer cases, 3,006 Han Chinese ancestry esophageal squamous-cell carcinoma cases, 11,436 Han Chinese ancestry controls	6p21.1	6	40568389	LRFN2	LRFN2			ENSG00000156564			rs2494938-A	rs2494938	0	2494938	intron_variant	0	0.23	1E-12	12.0	(All Cancers)	1.15	[1.10-1.19]	Affymetrix [NR]	N	lung carcinoma, squamous cell carcinoma, gastric carcinoma	http://www.ebi.ac.uk/efo/EFO_0001071, http://www.ebi.ac.uk/efo/EFO_0000707, http://www.ebi.ac.uk/efo/EFO_0000178	GCST001718	Genome-wide genotyping array
2013-01-18	23103227	Jin G	2012-10-25	Am J Hum Genet	www.ncbi.nlm.nih.gov/pubmed/23103227	Genetic variants at 6p21.1 and 7p15.3 are associated with risk of multiple cancers in Han Chinese.	Multiple cancers (lung cancer, gastric cancer, and squamous cell carcinoma)	2,331 Han Chinese ancestry lung cancer cases, 1,006 Han Chinese ancestry non-cardia gastric cancer cases, 2,031 Han Chinese ancestry esophageal squamous-cell carcinoma cases, 4,006 Han Chinese ancestry controls	2,665 Han Chinese ancestry lung cancer cases, 3,330 Han Chinese ancestry non-cardia gastric cancer cases, 3,006 Han Chinese ancestry esophageal squamous-cell carcinoma cases, 11,436 Han Chinese ancestry controls	6p21.1	6	40568389	LRFN2	LRFN2			ENSG00000156564			rs2494938-A	rs2494938	0	2494938	intron_variant	0	0.23	2E-6	5.698970004336019	(Lung Cancer)	1.15	[1.08-1.22]	Affymetrix [NR]	N	lung carcinoma	http://www.ebi.ac.uk/efo/EFO_0001071	GCST001718	Genome-wide genotyping array
2013-01-18	23103227	Jin G	2012-10-25	Am J Hum Genet	www.ncbi.nlm.nih.gov/pubmed/23103227	Genetic variants at 6p21.1 and 7p15.3 are associated with risk of multiple cancers in Han Chinese.	Multiple cancers (lung cancer, gastric cancer, and squamous cell carcinoma)	2,331 Han Chinese ancestry lung cancer cases, 1,006 Han Chinese ancestry non-cardia gastric cancer cases, 2,031 Han Chinese ancestry esophageal squamous-cell carcinoma cases, 4,006 Han Chinese ancestry controls	2,665 Han Chinese ancestry lung cancer cases, 3,330 Han Chinese ancestry non-cardia gastric cancer cases, 3,006 Han Chinese ancestry esophageal squamous-cell carcinoma cases, 11,436 Han Chinese ancestry controls	6p21.1	6	40568389	LRFN2	LRFN2			ENSG00000156564			rs2494938-A	rs2494938	0	2494938	intron_variant	0	0.23	5E-9	8.301029995663981	(NCGC)	1.18	[1.12-1.25]	Affymetrix [NR]	N	squamous cell carcinoma	http://www.ebi.ac.uk/efo/EFO_0000707	GCST001718	Genome-wide genotyping array
2013-01-18	23103227	Jin G	2012-10-25	Am J Hum Genet	www.ncbi.nlm.nih.gov/pubmed/23103227	Genetic variants at 6p21.1 and 7p15.3 are associated with risk of multiple cancers in Han Chinese.	Multiple cancers (lung cancer, gastric cancer, and squamous cell carcinoma)	2,331 Han Chinese ancestry lung cancer cases, 1,006 Han Chinese ancestry non-cardia gastric cancer cases, 2,031 Han Chinese ancestry esophageal squamous-cell carcinoma cases, 4,006 Han Chinese ancestry controls	2,665 Han Chinese ancestry lung cancer cases, 3,330 Han Chinese ancestry non-cardia gastric cancer cases, 3,006 Han Chinese ancestry esophageal squamous-cell carcinoma cases, 11,436 Han Chinese ancestry controls	7p15.3	7	21544470	DNAH11, SP4	DNAH11			ENSG00000105877			rs2285947-A	rs2285947	0	2285947	intron_variant	0	0.26	2E-8	7.698970004336019	(Lung Cancer)	1.17	[1.11-1.24]	Affymetrix [NR]	N	lung carcinoma	http://www.ebi.ac.uk/efo/EFO_0001071	GCST001718	Genome-wide genotyping array
2013-01-18	23103227	Jin G	2012-10-25	Am J Hum Genet	www.ncbi.nlm.nih.gov/pubmed/23103227	Genetic variants at 6p21.1 and 7p15.3 are associated with risk of multiple cancers in Han Chinese.	Multiple cancers (lung cancer, gastric cancer, and squamous cell carcinoma)	2,331 Han Chinese ancestry lung cancer cases, 1,006 Han Chinese ancestry non-cardia gastric cancer cases, 2,031 Han Chinese ancestry esophageal squamous-cell carcinoma cases, 4,006 Han Chinese ancestry controls	2,665 Han Chinese ancestry lung cancer cases, 3,330 Han Chinese ancestry non-cardia gastric cancer cases, 3,006 Han Chinese ancestry esophageal squamous-cell carcinoma cases, 11,436 Han Chinese ancestry controls	7p15.3	7	21544470	SP4, DNAH11	DNAH11			ENSG00000105877			rs2285947-A	rs2285947	0	2285947	intron_variant	0	0.27	1E-16	16.0	(All Cancers)	1.17	[1.12-1.21]	Affymetrix [NR]	N	lung carcinoma, squamous cell carcinoma, gastric carcinoma	http://www.ebi.ac.uk/efo/EFO_0001071, http://www.ebi.ac.uk/efo/EFO_0000707, http://www.ebi.ac.uk/efo/EFO_0000178	GCST001718	Genome-wide genotyping array
2013-01-18	23103227	Jin G	2012-10-25	Am J Hum Genet	www.ncbi.nlm.nih.gov/pubmed/23103227	Genetic variants at 6p21.1 and 7p15.3 are associated with risk of multiple cancers in Han Chinese.	Multiple cancers (lung cancer, gastric cancer, and squamous cell carcinoma)	2,331 Han Chinese ancestry lung cancer cases, 1,006 Han Chinese ancestry non-cardia gastric cancer cases, 2,031 Han Chinese ancestry esophageal squamous-cell carcinoma cases, 4,006 Han Chinese ancestry controls	2,665 Han Chinese ancestry lung cancer cases, 3,330 Han Chinese ancestry non-cardia gastric cancer cases, 3,006 Han Chinese ancestry esophageal squamous-cell carcinoma cases, 11,436 Han Chinese ancestry controls	7p15.3	7	21544470	SP4, DNAH11	DNAH11			ENSG00000105877			rs2285947-A	rs2285947	0	2285947	intron_variant	0	0.27	1E-6	6.0	(NCGC)	1.14	[1.08-1.21]	Affymetrix [NR]	N	squamous cell carcinoma	http://www.ebi.ac.uk/efo/EFO_0000707	GCST001718	Genome-wide genotyping array
2013-01-18	23103227	Jin G	2012-10-25	Am J Hum Genet	www.ncbi.nlm.nih.gov/pubmed/23103227	Genetic variants at 6p21.1 and 7p15.3 are associated with risk of multiple cancers in Han Chinese.	Multiple cancers (lung cancer, gastric cancer, and squamous cell carcinoma)	2,331 Han Chinese ancestry lung cancer cases, 1,006 Han Chinese ancestry non-cardia gastric cancer cases, 2,031 Han Chinese ancestry esophageal squamous-cell carcinoma cases, 4,006 Han Chinese ancestry controls	2,665 Han Chinese ancestry lung cancer cases, 3,330 Han Chinese ancestry non-cardia gastric cancer cases, 3,006 Han Chinese ancestry esophageal squamous-cell carcinoma cases, 11,436 Han Chinese ancestry controls	7p15.3	7	21544470	SP4, DNAH11	DNAH11			ENSG00000105877			rs2285947-A	rs2285947	0	2285947	intron_variant	0	0.27	3E-6	5.522878745280337	(ESCC)	1.14	[1.08-1.21]	Affymetrix [NR]	N	squamous cell carcinoma	http://www.ebi.ac.uk/efo/EFO_0000707	GCST001718	Genome-wide genotyping array
2013-01-25	23144319	Lee Y	2012-11-08	Carcinogenesis	www.ncbi.nlm.nih.gov/pubmed/23144319	Prognostic implications of genetic variants in advanced non-small cell lung cancer: a genome-wide association study.	Non-small cell lung cancer	348 Korean ancestry cases	NA	13q33.1	13	101398739	NALCN	NALCN			ENSG00000102452			rs9557635-A	rs9557635	0	9557635	intron_variant	0	0.146	9E-6	5.045757490560675	(Additive model)			Affymetrix [271817]	N	non-small cell lung carcinoma	http://www.ebi.ac.uk/efo/EFO_0003060	GCST001734	Genome-wide genotyping array
2013-01-25	23144319	Lee Y	2012-11-08	Carcinogenesis	www.ncbi.nlm.nih.gov/pubmed/23144319	Prognostic implications of genetic variants in advanced non-small cell lung cancer: a genome-wide association study.	Non-small cell lung cancer	348 Korean ancestry cases	NA	14q24.3	14	74899026	DLST	DLST			ENSG00000119689			rs732765-G	rs732765	0	732765	intron_variant	0	0.257	7E-6	5.154901959985743	(Additive model)			Affymetrix [271817]	N	non-small cell lung carcinoma	http://www.ebi.ac.uk/efo/EFO_0003060	GCST001734	Genome-wide genotyping array
2013-01-25	23144319	Lee Y	2012-11-08	Carcinogenesis	www.ncbi.nlm.nih.gov/pubmed/23144319	Prognostic implications of genetic variants in advanced non-small cell lung cancer: a genome-wide association study.	Non-small cell lung cancer	348 Korean ancestry cases	NA	15q21.3	15	58382470	LIPC	ALDH1A2			ENSG00000128918			rs539901-G	rs539901	0	539901	intron_variant	0	0.109	8E-6	5.096910013008056	(Additive model)			Affymetrix [271817]	N	non-small cell lung carcinoma	http://www.ebi.ac.uk/efo/EFO_0003060	GCST001734	Genome-wide genotyping array
2013-01-25	23144319	Lee Y	2012-11-08	Carcinogenesis	www.ncbi.nlm.nih.gov/pubmed/23144319	Prognostic implications of genetic variants in advanced non-small cell lung cancer: a genome-wide association study.	Non-small cell lung cancer	348 Korean ancestry cases	NA	16q21	16	61744191	CDH8	CDH8			ENSG00000150394			rs8048207-T	rs8048207	0	8048207	intron_variant	0	0.121	8E-6	5.096910013008056	(Additive model)			Affymetrix [271817]	N	non-small cell lung carcinoma	http://www.ebi.ac.uk/efo/EFO_0003060	GCST001734	Genome-wide genotyping array
2013-01-25	23144319	Lee Y	2012-11-08	Carcinogenesis	www.ncbi.nlm.nih.gov/pubmed/23144319	Prognostic implications of genetic variants in advanced non-small cell lung cancer: a genome-wide association study.	Non-small cell lung cancer	348 Korean ancestry cases	NA	19p13.3	19	348743	MIER2	MIER2 - THEG	ENSG00000105556	ENSG00000105549		3928	13004	rs6510725-?	rs6510725	0	6510725	intergenic_variant	1	NR	3E-6	5.522878745280337	(Dominant model)			Affymetrix [271817]	N	non-small cell lung carcinoma	http://www.ebi.ac.uk/efo/EFO_0003060	GCST001734	Genome-wide genotyping array
2013-01-25	23144319	Lee Y	2012-11-08	Carcinogenesis	www.ncbi.nlm.nih.gov/pubmed/23144319	Prognostic implications of genetic variants in advanced non-small cell lung cancer: a genome-wide association study.	Non-small cell lung cancer	348 Korean ancestry cases	NA	2p23.3	2	26303551	GPR113	AC010896.1			ENSG00000286707			rs6753473-G	rs6753473	0	6753473	intron_variant	0	0.052	4E-6	5.3979400086720375	(Additive model)			Affymetrix [271817]	N	non-small cell lung carcinoma	http://www.ebi.ac.uk/efo/EFO_0003060	GCST001734	Genome-wide genotyping array
2013-01-25	23144319	Lee Y	2012-11-08	Carcinogenesis	www.ncbi.nlm.nih.gov/pubmed/23144319	Prognostic implications of genetic variants in advanced non-small cell lung cancer: a genome-wide association study.	Non-small cell lung cancer	348 Korean ancestry cases	NA	2q22.1	2	137384594	THSD7B	THSD7B			ENSG00000144229			rs13405020-?	rs13405020	0	13405020	intron_variant	0	NR	7E-6	5.154901959985743	(Dominant model)			Affymetrix [271817]	N	non-small cell lung carcinoma	http://www.ebi.ac.uk/efo/EFO_0003060	GCST001734	Genome-wide genotyping array
2013-01-25	23144319	Lee Y	2012-11-08	Carcinogenesis	www.ncbi.nlm.nih.gov/pubmed/23144319	Prognostic implications of genetic variants in advanced non-small cell lung cancer: a genome-wide association study.	Non-small cell lung cancer	348 Korean ancestry cases	NA	2q34	2	210704998	CPS1	CPS1 - AC012491.1	ENSG00000021826	ENSG00000271074		25891	399936	rs2371030-G	rs2371030	0	2371030	intergenic_variant	1	0.091	3E-6	5.522878745280337	(Additive model)			Affymetrix [271817]	N	non-small cell lung carcinoma	http://www.ebi.ac.uk/efo/EFO_0003060	GCST001734	Genome-wide genotyping array
2013-01-25	23144319	Lee Y	2012-11-08	Carcinogenesis	www.ncbi.nlm.nih.gov/pubmed/23144319	Prognostic implications of genetic variants in advanced non-small cell lung cancer: a genome-wide association study.	Non-small cell lung cancer	348 Korean ancestry cases	NA	4q28.3	4	134859217	intergenic	AC093722.1 - AC104619.2	ENSG00000249000	ENSG00000249847		41928	73672	rs10029269-?	rs10029269	0	10029269	intergenic_variant	1	NR	4E-6	5.3979400086720375	(Dominant model)			Affymetrix [271817]	N	non-small cell lung carcinoma	http://www.ebi.ac.uk/efo/EFO_0003060	GCST001734	Genome-wide genotyping array
2013-01-25	23144319	Lee Y	2012-11-08	Carcinogenesis	www.ncbi.nlm.nih.gov/pubmed/23144319	Prognostic implications of genetic variants in advanced non-small cell lung cancer: a genome-wide association study.	Non-small cell lung cancer	348 Korean ancestry cases	NA	6p21.31	6	34956087	ANKS1A	ANKS1A			ENSG00000064999			rs847845-?	rs847845	0	847845	intron_variant	0	NR	6E-6	5.221848749616356	(Dominant model)			Affymetrix [271817]	N	non-small cell lung carcinoma	http://www.ebi.ac.uk/efo/EFO_0003060	GCST001734	Genome-wide genotyping array
2013-01-25	23144319	Lee Y	2012-11-08	Carcinogenesis	www.ncbi.nlm.nih.gov/pubmed/23144319	Prognostic implications of genetic variants in advanced non-small cell lung cancer: a genome-wide association study.	Non-small cell lung cancer	348 Korean ancestry cases	NA	8q13.3	8	70255759	NCOA2	NCOA2			ENSG00000140396			rs2926702-T	rs2926702	0	2926702	intron_variant	0	0.572	7E-6	5.154901959985743	(Additive model)			Affymetrix [271817]	N	non-small cell lung carcinoma	http://www.ebi.ac.uk/efo/EFO_0003060	GCST001734	Genome-wide genotyping array
2013-01-25	23144319	Lee Y	2012-11-08	Carcinogenesis	www.ncbi.nlm.nih.gov/pubmed/23144319	Prognostic implications of genetic variants in advanced non-small cell lung cancer: a genome-wide association study.	Non-small cell lung cancer	348 Korean ancestry cases	NA	9p22.1	9	18930224	FAM154A	SAXO1			ENSG00000155875			rs1571228-?	rs1571228	0	1571228	intron_variant	0	NR	2E-7	6.698970004336019	(Dominant model)			Affymetrix [271817]	N	non-small cell lung carcinoma	http://www.ebi.ac.uk/efo/EFO_0003060	GCST001734	Genome-wide genotyping array
2013-01-25	23144319	Lee Y	2012-11-08	Carcinogenesis	www.ncbi.nlm.nih.gov/pubmed/23144319	Prognostic implications of genetic variants in advanced non-small cell lung cancer: a genome-wide association study.	Non-small cell lung cancer	348 Korean ancestry cases	NA	9q22.32	9	96335245	SLC35D2	AL160269.1, SLC35D2			ENSG00000285269, ENSG00000130958			rs6479272-T	rs6479272	0	6479272	intron_variant	0	0.086	9E-6	5.045757490560675	(Additive model)			Affymetrix [271817]	N	non-small cell lung carcinoma	http://www.ebi.ac.uk/efo/EFO_0003060	GCST001734	Genome-wide genotyping array
2013-02-01	23143601	Lan Q	2012-11-11	Nat Genet	www.ncbi.nlm.nih.gov/pubmed/23143601	Genome-wide association analysis identifies new lung cancer susceptibility loci in never-smoking women in Asia.	Lung cancer	5,510 East Asian ancestry cases, 4,544 East Asian ancestry controls	1,099 East Asian ancestry cases, 2,913 East Asian ancestry controls	10q25.2	10	112738717	VTI1A	VTI1A			ENSG00000151532			rs7086803-A	rs7086803	0	7086803	intron_variant	0	0.27	4E-18	17.397940008672037		1.28	[1.21-.1.35]	Illumina [596032]	N	lung carcinoma	http://www.ebi.ac.uk/efo/EFO_0001071	GCST001740	Genome-wide genotyping array
2013-02-01	23143601	Lan Q	2012-11-11	Nat Genet	www.ncbi.nlm.nih.gov/pubmed/23143601	Genome-wide association analysis identifies new lung cancer susceptibility loci in never-smoking women in Asia.	Lung cancer	5,510 East Asian ancestry cases, 4,544 East Asian ancestry controls	1,099 East Asian ancestry cases, 2,913 East Asian ancestry controls	17q24.2	17	67902693	BPTF	BPTF			ENSG00000171634			rs7216064-A	rs7216064	0	7216064	intron_variant	0	0.63	7E-6	5.154901959985743		1.16	[1.09-1.25]	Illumina [596032]	N	lung carcinoma	http://www.ebi.ac.uk/efo/EFO_0001071	GCST001740	Genome-wide genotyping array
2013-02-01	23143601	Lan Q	2012-11-11	Nat Genet	www.ncbi.nlm.nih.gov/pubmed/23143601	Genome-wide association analysis identifies new lung cancer susceptibility loci in never-smoking women in Asia.	Lung cancer	5,510 East Asian ancestry cases, 4,544 East Asian ancestry controls	1,099 East Asian ancestry cases, 2,913 East Asian ancestry controls	2q23.3	2	151397404	TNFAIP6, RIF1	TNFAIP6 - RIF1	ENSG00000123610	ENSG00000080345		17358	12479	rs10197940-T	rs10197940	0	10197940	intergenic_variant	1	0.52	5E-6	5.301029995663981		1.12	[1.06-1.18]	Illumina [596032]	N	lung carcinoma	http://www.ebi.ac.uk/efo/EFO_0001071	GCST001740	Genome-wide genotyping array
2013-02-01	23143601	Lan Q	2012-11-11	Nat Genet	www.ncbi.nlm.nih.gov/pubmed/23143601	Genome-wide association analysis identifies new lung cancer susceptibility loci in never-smoking women in Asia.	Lung cancer	5,510 East Asian ancestry cases, 4,544 East Asian ancestry controls	1,099 East Asian ancestry cases, 2,913 East Asian ancestry controls	3q28	3	189638472	TP63	TP63			ENSG00000073282			rs4488809-C	rs4488809	0	4488809	intron_variant	0	0.42	4E-9	8.397940008672037		1.19	[1.12-1.26]	Illumina [596032]	N	lung carcinoma	http://www.ebi.ac.uk/efo/EFO_0001071	GCST001740	Genome-wide genotyping array
2013-02-01	23143601	Lan Q	2012-11-11	Nat Genet	www.ncbi.nlm.nih.gov/pubmed/23143601	Genome-wide association analysis identifies new lung cancer susceptibility loci in never-smoking women in Asia.	Lung cancer	5,510 East Asian ancestry cases, 4,544 East Asian ancestry controls	1,099 East Asian ancestry cases, 2,913 East Asian ancestry controls	5p15.33	5	1286401	TERT, hTERT	TERT			ENSG00000164362			rs2736100-G	rs2736100	0	2736100	3_prime_UTR_variant	0	0.40	4E-27	26.397940008672037		1.38	[1.30-1.47]	Illumina [596032]	N	lung carcinoma	http://www.ebi.ac.uk/efo/EFO_0001071	GCST001740	Genome-wide genotyping array
2013-02-01	23143601	Lan Q	2012-11-11	Nat Genet	www.ncbi.nlm.nih.gov/pubmed/23143601	Genome-wide association analysis identifies new lung cancer susceptibility loci in never-smoking women in Asia.	Lung cancer	5,510 East Asian ancestry cases, 4,544 East Asian ancestry controls	1,099 East Asian ancestry cases, 2,913 East Asian ancestry controls	6p21.32	6	32465390	HLA class II	HLA-DRB9, HLA-DRB9, HLA-DRB9, HLA-DRB9, HLA-DRB9, HLA-DRB9, HLA-DRB9			ENSG00000234164, ENSG00000232705, ENSG00000228260, ENSG00000227526, ENSG00000196301, ENSG00000237591, ENSG00000226035			rs2395185-T	rs2395185	0	2395185	intron_variant	0	0.35	1E-8	8.0		1.17	[1.11-1.23]	Illumina [596032]	N	lung carcinoma	http://www.ebi.ac.uk/efo/EFO_0001071	GCST001740	Genome-wide genotyping array
2013-02-01	23143601	Lan Q	2012-11-11	Nat Genet	www.ncbi.nlm.nih.gov/pubmed/23143601	Genome-wide association analysis identifies new lung cancer susceptibility loci in never-smoking women in Asia.	Lung cancer	5,510 East Asian ancestry cases, 4,544 East Asian ancestry controls	1,099 East Asian ancestry cases, 2,913 East Asian ancestry controls	6q22.1	6	117465017	ROS1, DCBLD1	DCBLD1, AL132671.2			ENSG00000164465, ENSG00000282218			rs9387478-C	rs9387478	0	9387478	intron_variant	0	0.50	4E-10	9.397940008672037		1.18	[1.11-1.23]	Illumina [596032]	N	lung carcinoma	http://www.ebi.ac.uk/efo/EFO_0001071	GCST001740	Genome-wide genotyping array
2013-04-17	23341777	Dong J	2013-01-17	PLoS Genet	www.ncbi.nlm.nih.gov/pubmed/23341777	Genome-wide association study identifies a novel susceptibility locus at 12q23.1 for lung squamous cell carcinoma in han chinese.	Squamous cell carcinoma	833 Han Chinese ancestry cases, 3,094 Han Chinese ancestry controls	2,223 Han Chinese ancestry cases, 6,409 Han Chinese ancestry controls	12q23.1	12	100426307	SLC17A8, NR1H4, SCYL2, GAS2L3	SLC17A8 - NR1H4	ENSG00000179520	ENSG00000012504		4252	47401	rs12296850-A	rs12296850	0	12296850	intergenic_variant	1	0.744	1E-10	10.0		1.28	[1.19-1.39]	Affymetrix [570009]	N	non-small cell lung carcinoma	http://www.ebi.ac.uk/efo/EFO_0003060	GCST001827	Genome-wide genotyping array
2013-07-01	23478653	Han JY	2013-03-12	Pharmacogenomics J	www.ncbi.nlm.nih.gov/pubmed/23478653	A genome-wide association study of survival in small-cell lung cancer patients treated with irinotecan plus cisplatin chemotherapy.	Response to irinotecan and platinum-based chemotherapy in non-small-cell lung cancer	139 individuals	NA	13q32.1	13	95123178	ABCC4	ABCC4			ENSG00000125257			rs16950650-T	rs16950650	0	16950650	intron_variant	0	NR	2E-7	6.698970004336019	(Dominant model)	30.2	[8.4-109.0]	Affymetrix [334127]	N	response to irinotecan, non-small cell lung carcinoma	http://www.ebi.ac.uk/efo/EFO_0004829, http://www.ebi.ac.uk/efo/EFO_0003060	GCST001901	Genome-wide genotyping array
2013-07-01	23478653	Han JY	2013-03-12	Pharmacogenomics J	www.ncbi.nlm.nih.gov/pubmed/23478653	A genome-wide association study of survival in small-cell lung cancer patients treated with irinotecan plus cisplatin chemotherapy.	Response to irinotecan and platinum-based chemotherapy in non-small-cell lung cancer	139 individuals	NA	14q32.13	14	95476110	C14orf49	SYNE3 - AL133467.1	ENSG00000176438	ENSG00000258572		274	40026	rs11622887-?	rs11622887	0	11622887	intergenic_variant	1	NR	3E-7	6.522878745280337	(Recessive model)	3.5	[2.20-5.60]	Affymetrix [334127]	N	response to irinotecan, non-small cell lung carcinoma	http://www.ebi.ac.uk/efo/EFO_0004829, http://www.ebi.ac.uk/efo/EFO_0003060	GCST001901	Genome-wide genotyping array
2013-07-01	23478653	Han JY	2013-03-12	Pharmacogenomics J	www.ncbi.nlm.nih.gov/pubmed/23478653	A genome-wide association study of survival in small-cell lung cancer patients treated with irinotecan plus cisplatin chemotherapy.	Response to irinotecan and platinum-based chemotherapy in non-small-cell lung cancer	139 individuals	NA	16p12.3	16	16864058	intergenic	AC092326.1 - AC098965.1	ENSG00000279729	ENSG00000261748		101593	88444	rs7186128-G	rs7186128	0	7186128	intergenic_variant	1	NR	4E-7	6.3979400086720375	(Additive model)	2.5	[1.70-3.50]	Affymetrix [334127]	N	response to irinotecan, non-small cell lung carcinoma	http://www.ebi.ac.uk/efo/EFO_0004829, http://www.ebi.ac.uk/efo/EFO_0003060	GCST001901	Genome-wide genotyping array
2013-07-01	23478653	Han JY	2013-03-12	Pharmacogenomics J	www.ncbi.nlm.nih.gov/pubmed/23478653	A genome-wide association study of survival in small-cell lung cancer patients treated with irinotecan plus cisplatin chemotherapy.	Response to irinotecan and platinum-based chemotherapy in non-small-cell lung cancer	139 individuals	NA	1p31.3	1	67639770	intergenic	AL590559.1 - RN7SL392P	ENSG00000238139	ENSG00000242482		78324	17061	rs344924-?	rs344924	0	344924	intergenic_variant	1	NR	3E-7	6.522878745280337	(Recessive model)	4.9	[2.70-9.0]	Affymetrix [334127]	N	response to irinotecan, non-small cell lung carcinoma	http://www.ebi.ac.uk/efo/EFO_0004829, http://www.ebi.ac.uk/efo/EFO_0003060	GCST001901	Genome-wide genotyping array
2013-07-01	23478653	Han JY	2013-03-12	Pharmacogenomics J	www.ncbi.nlm.nih.gov/pubmed/23478653	A genome-wide association study of survival in small-cell lung cancer patients treated with irinotecan plus cisplatin chemotherapy.	Response to irinotecan and platinum-based chemotherapy in non-small-cell lung cancer	139 individuals	NA	2p24.1	2	19429543	intergenic	OSR1 - AC010096.1	ENSG00000143867	ENSG00000234597		70920	28677	rs13398721-?	rs13398721	0	13398721	intergenic_variant	1	NR	2E-7	6.698970004336019	(Recessive model)	7.1	[3.40-14.70]	Affymetrix [334127]	N	response to irinotecan, non-small cell lung carcinoma	http://www.ebi.ac.uk/efo/EFO_0004829, http://www.ebi.ac.uk/efo/EFO_0003060	GCST001901	Genome-wide genotyping array
2013-07-01	23478653	Han JY	2013-03-12	Pharmacogenomics J	www.ncbi.nlm.nih.gov/pubmed/23478653	A genome-wide association study of survival in small-cell lung cancer patients treated with irinotecan plus cisplatin chemotherapy.	Response to irinotecan and platinum-based chemotherapy in non-small-cell lung cancer	139 individuals	NA	6q22.1	6	117450114	DCBLD1	AL132671.2			ENSG00000282218			rs17635492-?	rs17635492	0	17635492	intron_variant	0	NR	4E-7	6.3979400086720375	(Dominant model)	7.6	[3.50-16.70]	Affymetrix [334127]	N	response to irinotecan, non-small cell lung carcinoma	http://www.ebi.ac.uk/efo/EFO_0004829, http://www.ebi.ac.uk/efo/EFO_0003060	GCST001901	Genome-wide genotyping array
2013-07-01	23478653	Han JY	2013-03-12	Pharmacogenomics J	www.ncbi.nlm.nih.gov/pubmed/23478653	A genome-wide association study of survival in small-cell lung cancer patients treated with irinotecan plus cisplatin chemotherapy.	Response to irinotecan and platinum-based chemotherapy in non-small-cell lung cancer	139 individuals	NA	7p14.3	7	28974579	intergenic	AC005013.1 - AC005162.3	ENSG00000228421	ENSG00000272568		15234	5388	rs2018683-T	rs2018683	0	2018683	intergenic_variant	1	NR	8E-7	6.096910013008056	(Recessive model)	7.8	[3.4-17.7]	Affymetrix [334127]	N	response to irinotecan, non-small cell lung carcinoma	http://www.ebi.ac.uk/efo/EFO_0004829, http://www.ebi.ac.uk/efo/EFO_0003060	GCST001901	Genome-wide genotyping array
2014-11-02	24658283	Zhang R	2014-03-22	Carcinogenesis	www.ncbi.nlm.nih.gov/pubmed/24658283	A genome-wide gene-environment interaction analysis for tobacco smoke and lung cancer susceptibility.	Lung cancer (smoking interaction)	1,506 Han Chinese ancestry smoker cases, 825 Han Chinese ancestry non-smoker cases, 1,309 Han Chinese ancestry smoker controls, 1,768 Han Chinese ancestry non-smoker controls	912 Han Chinese ancestry smoker cases, 622 Han Chinese ancestry non-smoker cases, 572 Han Chinese ancestry smoker controls, 917 Han Chinese ancestry non-smoker controls	14q22.1	14	51899056	GNG2, NID2, FRMD6	GNG2			ENSG00000186469			rs1316298-T	rs1316298	0	1316298	intron_variant	0		7E-6	5.154901959985743		1.41	[1.2-1.71]	Affymetrix [591370]	N	smoking status measurement, lung carcinoma	http://www.ebi.ac.uk/efo/EFO_0006527, http://www.ebi.ac.uk/efo/EFO_0001071	GCST002392	Genome-wide genotyping array
2014-11-02	24658283	Zhang R	2014-03-22	Carcinogenesis	www.ncbi.nlm.nih.gov/pubmed/24658283	A genome-wide gene-environment interaction analysis for tobacco smoke and lung cancer susceptibility.	Lung cancer (smoking interaction)	1,506 Han Chinese ancestry smoker cases, 825 Han Chinese ancestry non-smoker cases, 1,309 Han Chinese ancestry smoker controls, 1,768 Han Chinese ancestry non-smoker controls	912 Han Chinese ancestry smoker cases, 622 Han Chinese ancestry non-smoker cases, 572 Han Chinese ancestry smoker controls, 917 Han Chinese ancestry non-smoker controls	15q22.31	15	66862731	SMAD6, SMAD3	AC110048.2			ENSG00000277152			rs4589502-T	rs4589502	0	4589502	non_coding_transcript_exon_variant	0		4E-6	5.3979400086720375		1.55	[1.29-1.87]	Affymetrix [591370]	N	smoking status measurement, lung carcinoma	http://www.ebi.ac.uk/efo/EFO_0006527, http://www.ebi.ac.uk/efo/EFO_0001071	GCST002392	Genome-wide genotyping array
2014-11-06	24737549	Yoon KA	2014-04-15	Clin Cancer Res	www.ncbi.nlm.nih.gov/pubmed/24737549	Genetic variations associated with postoperative recurrence in stage I non-small cell lung cancer.	Non-small cell lung cancer (recurrence rate)	250 Korean ancestry cases	308 Korean ancestry cases	4q34.3	4	181276794	LINC00290	LINC02500 - AC093840.1	ENSG00000249460	ENSG00000225356		11649	245872	rs1454694-C	rs1454694	0	1454694	intergenic_variant	1	0.21	9E-8	7.045757490560675		2.12	[1.61-2.79]	Affymetrix [308098]	N	event free survival time, non-small cell lung carcinoma	http://www.ebi.ac.uk/efo/EFO_0000482, http://www.ebi.ac.uk/efo/EFO_0003060	GCST002412	Genome-wide genotyping array
2014-11-06	24737549	Yoon KA	2014-04-15	Clin Cancer Res	www.ncbi.nlm.nih.gov/pubmed/24737549	Genetic variations associated with postoperative recurrence in stage I non-small cell lung cancer.	Non-small cell lung cancer (recurrence rate)	250 Korean ancestry cases	308 Korean ancestry cases	4q34.3	4;4;4;4;4	181276794;181286665;181282098;181296074;181277326	LINC00290	LINC02500 - AC093840.1; LINC02500 - AC093840.1; LINC02500 - AC093840.1; LINC02500 - AC093840.1; LINC02500 - AC093840.1						rs1454694-C; rs17241910-A; rs5012808-A; rs28431436-G; rs10019279-C	rs1454694; rs17241910; rs5012808; rs28431436; rs10019279	0		intergenic_variant; intergenic_variant; intergenic_variant; intergenic_variant; intergenic_variant		NR	4E-6	5.3979400086720375		2.09	[1.53-2.87]	Affymetrix [308098]	N	event free survival time, non-small cell lung carcinoma	http://www.ebi.ac.uk/efo/EFO_0000482, http://www.ebi.ac.uk/efo/EFO_0003060	GCST002412	Genome-wide genotyping array
2015-01-21	24880342	Wang Y	2014-06-01	Nat Genet	www.ncbi.nlm.nih.gov/pubmed/24880342	Rare variants of large effect in BRCA2 and CHEK2 affect risk of lung cancer.	Lung cancer	3,442 European ancestry adenocarcinoma cases, 3,275 European ancestry squamous cell carcinoma cases, 4,631 cases, up to 15,861 controls	3,589 European ancestry adenocarcinoma cases, 3,202 European ancestry squamous cell carcinoma cases, 3,455 cases, up to 38,295 controls	13q13.1	13	32398489	BRCA2, FRY	BRCA2			ENSG00000139618			rs11571833-T	rs11571833	0	11571833	stop_gained	0	0.0105	5E-20	19.30102999566398	(Squamous cell carcinoma)	2.47	[2.03-3.00]	Illumina [8900000] (imputed)	N	squamous cell carcinoma	http://www.ebi.ac.uk/efo/EFO_0000707	GCST002466	Genome-wide genotyping array
2015-01-21	24880342	Wang Y	2014-06-01	Nat Genet	www.ncbi.nlm.nih.gov/pubmed/24880342	Rare variants of large effect in BRCA2 and CHEK2 affect risk of lung cancer.	Lung cancer	3,442 European ancestry adenocarcinoma cases, 3,275 European ancestry squamous cell carcinoma cases, 4,631 cases, up to 15,861 controls	3,589 European ancestry adenocarcinoma cases, 3,202 European ancestry squamous cell carcinoma cases, 3,455 cases, up to 38,295 controls	13q13.1	13	32398489	BRCA2, FRY	BRCA2			ENSG00000139618			rs11571833-T	rs11571833	0	11571833	stop_gained	0	0.011	2E-19	18.69897000433602	(All lung cancer)	1.83	[1.61-2.09]	Illumina [8900000] (imputed)	N	lung carcinoma	http://www.ebi.ac.uk/efo/EFO_0001071	GCST002466	Genome-wide genotyping array
2015-01-21	24880342	Wang Y	2014-06-01	Nat Genet	www.ncbi.nlm.nih.gov/pubmed/24880342	Rare variants of large effect in BRCA2 and CHEK2 affect risk of lung cancer.	Lung cancer	3,442 European ancestry adenocarcinoma cases, 3,275 European ancestry squamous cell carcinoma cases, 4,631 cases, up to 15,861 controls	3,589 European ancestry adenocarcinoma cases, 3,202 European ancestry squamous cell carcinoma cases, 3,455 cases, up to 38,295 controls	22q12.1	22	28725099	CHEK2	CHEK2			ENSG00000183765			rs17879961-A	rs17879961	0	17879961	missense_variant	0	0.9975	1E-13	13.0	(Squamous cell carcinoma)	2.63	[2.04-3.33]	Illumina [8900000] (imputed)	N	squamous cell carcinoma	http://www.ebi.ac.uk/efo/EFO_0000707	GCST002466	Genome-wide genotyping array
2015-01-21	24880342	Wang Y	2014-06-01	Nat Genet	www.ncbi.nlm.nih.gov/pubmed/24880342	Rare variants of large effect in BRCA2 and CHEK2 affect risk of lung cancer.	Lung cancer	3,442 European ancestry adenocarcinoma cases, 3,275 European ancestry squamous cell carcinoma cases, 4,631 cases, up to 15,861 controls	3,589 European ancestry adenocarcinoma cases, 3,202 European ancestry squamous cell carcinoma cases, 3,455 cases, up to 38,295 controls	22q12.1	22	28725099	CHEK2	CHEK2			ENSG00000183765			rs17879961-A	rs17879961	0	17879961	missense_variant	0	0.9975	3E-11	10.522878745280337	(All lung cancer)	1.67	[1.43-1.92]	Illumina [8900000] (imputed)	N	lung carcinoma	http://www.ebi.ac.uk/efo/EFO_0001071	GCST002466	Genome-wide genotyping array
2015-01-21	24880342	Wang Y	2014-06-01	Nat Genet	www.ncbi.nlm.nih.gov/pubmed/24880342	Rare variants of large effect in BRCA2 and CHEK2 affect risk of lung cancer.	Lung cancer	3,442 European ancestry adenocarcinoma cases, 3,275 European ancestry squamous cell carcinoma cases, 4,631 cases, up to 15,861 controls	3,589 European ancestry adenocarcinoma cases, 3,202 European ancestry squamous cell carcinoma cases, 3,455 cases, up to 38,295 controls	3q28	3	189639813	TP63	TP63			ENSG00000073282			rs13314271-T	rs13314271	0	13314271	intron_variant	0	0.49	7E-10	9.154901959985743	(Adenocarcinoma)	1.13	[1.09-1.18]	Illumina [8900000] (imputed)	N	lung adenocarcinoma	http://www.ebi.ac.uk/efo/EFO_0000571	GCST002466	Genome-wide genotyping array
2015-04-17	25145502	Tang S	2014-08-22	Ann Surg Oncol	www.ncbi.nlm.nih.gov/pubmed/25145502	Genome-wide association study of survival in early-stage non-small cell lung cancer.	Non-small cell lung cancer (survival)	354 Han Chinese ancestry cases	327 Han Chinese ancestry cases	4q22.1	4	87750786	NR	Y_RNA - CHCHD2P7	ENSG00000281623	ENSG00000249973		6733	35134	rs11733008-?	rs11733008	0	11733008	intergenic_variant	1	NR	3E-6	5.522878745280337		1.76	[1.39-2.23]	Affymetrix [589102]	N	survival time, non-small cell lung carcinoma	http://www.ebi.ac.uk/efo/EFO_0000714, http://www.ebi.ac.uk/efo/EFO_0003060	GCST002577	Genome-wide genotyping array
2015-04-17	25145502	Tang S	2014-08-22	Ann Surg Oncol	www.ncbi.nlm.nih.gov/pubmed/25145502	Genome-wide association study of survival in early-stage non-small cell lung cancer.	Non-small cell lung cancer (survival)	354 Han Chinese ancestry cases	327 Han Chinese ancestry cases	4q26	4	113625548	CAMK2D	CAMK2D			ENSG00000145349			rs10023113-A	rs10023113	0	10023113	intron_variant	0	NR	3E-7	6.522878745280337		2.3	[1.67-3.17]	Affymetrix [589102]	N	survival time, non-small cell lung carcinoma	http://www.ebi.ac.uk/efo/EFO_0000714, http://www.ebi.ac.uk/efo/EFO_0003060	GCST002577	Genome-wide genotyping array
2015-04-17	25145502	Tang S	2014-08-22	Ann Surg Oncol	www.ncbi.nlm.nih.gov/pubmed/25145502	Genome-wide association study of survival in early-stage non-small cell lung cancer.	Non-small cell lung cancer (survival)	354 Han Chinese ancestry cases	327 Han Chinese ancestry cases	4q34.3	4	182115761	NR	TENM3-AS1			ENSG00000177822			rs17305086-?	rs17305086	0	17305086	intron_variant	0	NR	6E-6	5.221848749616356		2.14	[1.54-2.98]	Affymetrix [589102]	N	survival time, non-small cell lung carcinoma	http://www.ebi.ac.uk/efo/EFO_0000714, http://www.ebi.ac.uk/efo/EFO_0003060	GCST002577	Genome-wide genotyping array
2015-11-21	25713168	Leng S	2015-02-23	J Natl Cancer Inst	www.ncbi.nlm.nih.gov/pubmed/25713168	15q12 variants, sputum gene promoter hypermethylation, and lung cancer risk: a GWAS in smokers.	Gene methylation in lung tissue	1,163 European ancestry smoker individuals	718 European ancestry smoker individuals	15q12	15;15	27078052;25539629	UBE3A, GABRG3	GABRG3; GABRG3-AS1; LINC02250						rs7179575-C; rs73371737-A	rs7179575; rs73371737	0		intron_variant; intron_variant		0.07	3E-9	8.522878745280337		1.57	[1.35-1.82]	Illumina [1599980]	N	gene methylation measurement	http://www.ebi.ac.uk/efo/EFO_0006959	GCST002786	Genome-wide genotyping array
2015-11-21	25713168	Leng S	2015-02-23	J Natl Cancer Inst	www.ncbi.nlm.nih.gov/pubmed/25713168	15q12 variants, sputum gene promoter hypermethylation, and lung cancer risk: a GWAS in smokers.	Gene methylation in lung tissue	1,163 European ancestry smoker individuals	718 European ancestry smoker individuals	15q12	15	25539629	UBE3A	LINC02250			ENSG00000235731			rs73371737-A	rs73371737	0	73371737	intron_variant	0	0.11	3E-8	7.522878745280337		1.35	[1.21-1.50]	Illumina [1599980]	N	gene methylation measurement	http://www.ebi.ac.uk/efo/EFO_0006959	GCST002786	Genome-wide genotyping array
2015-11-21	25713168	Leng S	2015-02-23	J Natl Cancer Inst	www.ncbi.nlm.nih.gov/pubmed/25713168	15q12 variants, sputum gene promoter hypermethylation, and lung cancer risk: a GWAS in smokers.	Gene methylation in lung tissue	1,163 European ancestry smoker individuals	718 European ancestry smoker individuals	15q12	15	27078052	GABRG3	GABRG3-AS1, GABRG3			ENSG00000228740, ENSG00000182256			rs7179575-C	rs7179575	0	7179575	intron_variant	0	0.64	4E-6	5.3979400086720375		1.2	[1.11-1.30]	Illumina [1599980]	N	gene methylation measurement	http://www.ebi.ac.uk/efo/EFO_0006959	GCST002786	Genome-wide genotyping array
2016-01-30	25823687	Cao S	2015-03-31	Pharmacogenomics J	www.ncbi.nlm.nih.gov/pubmed/25823687	Genome-wide association study of myelosuppression in non-small-cell lung cancer patients with platinum-based chemotherapy.	Platinum-induced myelosuppression in non-small cell lung cancer	328 Han Chinese ancestry cases	876 Han Chinese ancestry cases	2q24.3	2	163470244	FIGN	RNU6-627P - FIGN	ENSG00000200902	ENSG00000182263		181148	123152	rs13014982-?	rs13014982	0	13014982	intergenic_variant	1		7E-6	5.154901959985743	(variant homozygote model)			Affymetrix [588732]	N	myelosuppression, response to platinum based chemotherapy, non-small cell lung carcinoma	http://www.ebi.ac.uk/efo/EFO_0007053, http://www.ebi.ac.uk/efo/EFO_0004647, http://www.ebi.ac.uk/efo/EFO_0003060	GCST002833	Genome-wide genotyping array
2016-07-13	26053186	Park SL	2015-06-08	PLoS One	www.ncbi.nlm.nih.gov/pubmed/26053186	Mercapturic Acids Derived from the Toxicants Acrolein and Crotonaldehyde in the Urine of Cigarette Smokers from Five Ethnic Groups with Differing Risks for Lung Cancer.	3-hydroxy-1-methylpropylmercapturic acid levels in smokers	361 African American current smoker individuals, 329 Native Hawaiian ancestry current smoker individuals, 440 European ancestry current smoker individuals, 452 Latino current smoker individuals, 702 Japanese ancestry current smoker individuals	NA	10p11.1	10	38472310	NR	AL133216.1 - ABCD1P2	ENSG00000203496	ENSG00000215151		6134	129108	rs180858466-?	rs180858466	0	180858466	intergenic_variant	1	NR	3E-6	5.522878745280337	(Japanese)	0.8521	[NR] unit decrease	Illumina [up to 11892802] (imputed)	N	smoking behavior, 3-hydroxy-1-methylpropylmercapturic acid measurement	http://www.ebi.ac.uk/efo/EFO_0004318, http://www.ebi.ac.uk/efo/EFO_0007015	GCST002957	Genome-wide genotyping array
2016-07-13	26053186	Park SL	2015-06-08	PLoS One	www.ncbi.nlm.nih.gov/pubmed/26053186	Mercapturic Acids Derived from the Toxicants Acrolein and Crotonaldehyde in the Urine of Cigarette Smokers from Five Ethnic Groups with Differing Risks for Lung Cancer.	3-hydroxy-1-methylpropylmercapturic acid levels in smokers	361 African American current smoker individuals, 329 Native Hawaiian ancestry current smoker individuals, 440 European ancestry current smoker individuals, 452 Latino current smoker individuals, 702 Japanese ancestry current smoker individuals	NA	10p12.2	10	23782077	NR	KIAA1217			ENSG00000120549			rs192858301-?	rs192858301	0	192858301	intron_variant	0	NR	5E-7	6.301029995663981	(EA)	1.1652	[NR] unit decrease	Illumina [up to 11892802] (imputed)	N	smoking behavior, 3-hydroxy-1-methylpropylmercapturic acid measurement	http://www.ebi.ac.uk/efo/EFO_0004318, http://www.ebi.ac.uk/efo/EFO_0007015	GCST002957	Genome-wide genotyping array
2016-07-13	26053186	Park SL	2015-06-08	PLoS One	www.ncbi.nlm.nih.gov/pubmed/26053186	Mercapturic Acids Derived from the Toxicants Acrolein and Crotonaldehyde in the Urine of Cigarette Smokers from Five Ethnic Groups with Differing Risks for Lung Cancer.	3-hydroxy-1-methylpropylmercapturic acid levels in smokers	361 African American current smoker individuals, 329 Native Hawaiian ancestry current smoker individuals, 440 European ancestry current smoker individuals, 452 Latino current smoker individuals, 702 Japanese ancestry current smoker individuals	NA	10p12.31	10	20013643	NR	PLXDC2			ENSG00000120594			rs12218391-?	rs12218391	0	12218391	intron_variant	0	NR	2E-6	5.698970004336019	(EA)	0.2158	[NR] unit decrease	Illumina [up to 11892802] (imputed)	N	smoking behavior, 3-hydroxy-1-methylpropylmercapturic acid measurement	http://www.ebi.ac.uk/efo/EFO_0004318, http://www.ebi.ac.uk/efo/EFO_0007015	GCST002957	Genome-wide genotyping array
2016-07-13	26053186	Park SL	2015-06-08	PLoS One	www.ncbi.nlm.nih.gov/pubmed/26053186	Mercapturic Acids Derived from the Toxicants Acrolein and Crotonaldehyde in the Urine of Cigarette Smokers from Five Ethnic Groups with Differing Risks for Lung Cancer.	3-hydroxy-1-methylpropylmercapturic acid levels in smokers	361 African American current smoker individuals, 329 Native Hawaiian ancestry current smoker individuals, 440 European ancestry current smoker individuals, 452 Latino current smoker individuals, 702 Japanese ancestry current smoker individuals	NA	10p12.31	10	22089029	NR	DNAJC1 - ADIPOR1P1	ENSG00000136770	ENSG00000232497		85260	73963	rs72810761-?	rs72810761	0	72810761	intergenic_variant	1	NR	7E-7	6.154901959985743		0.3118	[NR] unit decrease	Illumina [up to 11892802] (imputed)	N	smoking behavior, 3-hydroxy-1-methylpropylmercapturic acid measurement	http://www.ebi.ac.uk/efo/EFO_0004318, http://www.ebi.ac.uk/efo/EFO_0007015	GCST002957	Genome-wide genotyping array
2016-07-13	26053186	Park SL	2015-06-08	PLoS One	www.ncbi.nlm.nih.gov/pubmed/26053186	Mercapturic Acids Derived from the Toxicants Acrolein and Crotonaldehyde in the Urine of Cigarette Smokers from Five Ethnic Groups with Differing Risks for Lung Cancer.	3-hydroxy-1-methylpropylmercapturic acid levels in smokers	361 African American current smoker individuals, 329 Native Hawaiian ancestry current smoker individuals, 440 European ancestry current smoker individuals, 452 Latino current smoker individuals, 702 Japanese ancestry current smoker individuals	NA	10p13	10	12440908	NR	CAMK1D			ENSG00000183049			rs147729365-?	rs147729365	0	147729365	intron_variant	0	NR	4E-7	6.3979400086720375	(Japanese)	0.7133	[NR] unit decrease	Illumina [up to 11892802] (imputed)	N	smoking behavior, 3-hydroxy-1-methylpropylmercapturic acid measurement	http://www.ebi.ac.uk/efo/EFO_0004318, http://www.ebi.ac.uk/efo/EFO_0007015	GCST002957	Genome-wide genotyping array
2016-07-13	26053186	Park SL	2015-06-08	PLoS One	www.ncbi.nlm.nih.gov/pubmed/26053186	Mercapturic Acids Derived from the Toxicants Acrolein and Crotonaldehyde in the Urine of Cigarette Smokers from Five Ethnic Groups with Differing Risks for Lung Cancer.	3-hydroxy-1-methylpropylmercapturic acid levels in smokers	361 African American current smoker individuals, 329 Native Hawaiian ancestry current smoker individuals, 440 European ancestry current smoker individuals, 452 Latino current smoker individuals, 702 Japanese ancestry current smoker individuals	NA	10p14	10	7028608	NR	AL392086.3			ENSG00000287277			rs9943451-?	rs9943451	0	9943451	intron_variant	0	NR	3E-6	5.522878745280337	(Latino)	1.1339	[NR] unit decrease	Illumina [up to 11892802] (imputed)	N	smoking behavior, 3-hydroxy-1-methylpropylmercapturic acid measurement	http://www.ebi.ac.uk/efo/EFO_0004318, http://www.ebi.ac.uk/efo/EFO_0007015	GCST002957	Genome-wide genotyping array
2016-07-13	26053186	Park SL	2015-06-08	PLoS One	www.ncbi.nlm.nih.gov/pubmed/26053186	Mercapturic Acids Derived from the Toxicants Acrolein and Crotonaldehyde in the Urine of Cigarette Smokers from Five Ethnic Groups with Differing Risks for Lung Cancer.	3-hydroxy-1-methylpropylmercapturic acid levels in smokers	361 African American current smoker individuals, 329 Native Hawaiian ancestry current smoker individuals, 440 European ancestry current smoker individuals, 452 Latino current smoker individuals, 702 Japanese ancestry current smoker individuals	NA	10p14	10	7175017	NR	SFMBT2			ENSG00000198879			rs2497442-?	rs2497442	0	2497442	intron_variant	0	NR	2E-6	5.698970004336019	(EA)	0.9057	[NR] unit increase	Illumina [up to 11892802] (imputed)	N	smoking behavior, 3-hydroxy-1-methylpropylmercapturic acid measurement	http://www.ebi.ac.uk/efo/EFO_0004318, http://www.ebi.ac.uk/efo/EFO_0007015	GCST002957	Genome-wide genotyping array
2016-07-13	26053186	Park SL	2015-06-08	PLoS One	www.ncbi.nlm.nih.gov/pubmed/26053186	Mercapturic Acids Derived from the Toxicants Acrolein and Crotonaldehyde in the Urine of Cigarette Smokers from Five Ethnic Groups with Differing Risks for Lung Cancer.	3-hydroxy-1-methylpropylmercapturic acid levels in smokers	361 African American current smoker individuals, 329 Native Hawaiian ancestry current smoker individuals, 440 European ancestry current smoker individuals, 452 Latino current smoker individuals, 702 Japanese ancestry current smoker individuals	NA	10q21.2	10	59770640	NR	MRLN - CCDC6	ENSG00000227877	ENSG00000108091		14599	18107	rs187296392-?	rs187296392	0	187296392	intergenic_variant	1	NR	3E-6	5.522878745280337	(Native Hawaiian)	1.1487	[NR] unit increase	Illumina [up to 11892802] (imputed)	N	smoking behavior, 3-hydroxy-1-methylpropylmercapturic acid measurement	http://www.ebi.ac.uk/efo/EFO_0004318, http://www.ebi.ac.uk/efo/EFO_0007015	GCST002957	Genome-wide genotyping array
2016-07-13	26053186	Park SL	2015-06-08	PLoS One	www.ncbi.nlm.nih.gov/pubmed/26053186	Mercapturic Acids Derived from the Toxicants Acrolein and Crotonaldehyde in the Urine of Cigarette Smokers from Five Ethnic Groups with Differing Risks for Lung Cancer.	3-hydroxy-1-methylpropylmercapturic acid levels in smokers	361 African American current smoker individuals, 329 Native Hawaiian ancestry current smoker individuals, 440 European ancestry current smoker individuals, 452 Latino current smoker individuals, 702 Japanese ancestry current smoker individuals	NA	10q22.1	10	69881082	NR	COL13A1			ENSG00000197467			rs77040403-?	rs77040403	0	77040403	intron_variant	0	NR	4E-6	5.3979400086720375	(Native Hawaiian)	0.7427	[NR] unit decrease	Illumina [up to 11892802] (imputed)	N	smoking behavior, 3-hydroxy-1-methylpropylmercapturic acid measurement	http://www.ebi.ac.uk/efo/EFO_0004318, http://www.ebi.ac.uk/efo/EFO_0007015	GCST002957	Genome-wide genotyping array
2016-07-13	26053186	Park SL	2015-06-08	PLoS One	www.ncbi.nlm.nih.gov/pubmed/26053186	Mercapturic Acids Derived from the Toxicants Acrolein and Crotonaldehyde in the Urine of Cigarette Smokers from Five Ethnic Groups with Differing Risks for Lung Cancer.	3-hydroxy-1-methylpropylmercapturic acid levels in smokers	361 African American current smoker individuals, 329 Native Hawaiian ancestry current smoker individuals, 440 European ancestry current smoker individuals, 452 Latino current smoker individuals, 702 Japanese ancestry current smoker individuals	NA	10q23.31	10	90392443	NR	LINC01374 - LINC02653	ENSG00000280560	ENSG00000236373		167000	10078	rs58616815-?	rs58616815	0	58616815	intergenic_variant	1	NR	2E-6	5.698970004336019	(Japanese)	0.3566	[NR] unit decrease	Illumina [up to 11892802] (imputed)	N	smoking behavior, 3-hydroxy-1-methylpropylmercapturic acid measurement	http://www.ebi.ac.uk/efo/EFO_0004318, http://www.ebi.ac.uk/efo/EFO_0007015	GCST002957	Genome-wide genotyping array
2016-07-13	26053186	Park SL	2015-06-08	PLoS One	www.ncbi.nlm.nih.gov/pubmed/26053186	Mercapturic Acids Derived from the Toxicants Acrolein and Crotonaldehyde in the Urine of Cigarette Smokers from Five Ethnic Groups with Differing Risks for Lung Cancer.	3-hydroxy-1-methylpropylmercapturic acid levels in smokers	361 African American current smoker individuals, 329 Native Hawaiian ancestry current smoker individuals, 440 European ancestry current smoker individuals, 452 Latino current smoker individuals, 702 Japanese ancestry current smoker individuals	NA	10q25.1	10	106655006	NR	SORCS1, AL133395.1			ENSG00000108018, ENSG00000287047			rs978571-?	rs978571	0	978571	intron_variant	0	NR	3E-6	5.522878745280337	(Latino)	0.7898	[NR] unit increase	Illumina [up to 11892802] (imputed)	N	smoking behavior, 3-hydroxy-1-methylpropylmercapturic acid measurement	http://www.ebi.ac.uk/efo/EFO_0004318, http://www.ebi.ac.uk/efo/EFO_0007015	GCST002957	Genome-wide genotyping array
2016-07-13	26053186	Park SL	2015-06-08	PLoS One	www.ncbi.nlm.nih.gov/pubmed/26053186	Mercapturic Acids Derived from the Toxicants Acrolein and Crotonaldehyde in the Urine of Cigarette Smokers from Five Ethnic Groups with Differing Risks for Lung Cancer.	3-hydroxy-1-methylpropylmercapturic acid levels in smokers	361 African American current smoker individuals, 329 Native Hawaiian ancestry current smoker individuals, 440 European ancestry current smoker individuals, 452 Latino current smoker individuals, 702 Japanese ancestry current smoker individuals	NA	10q25.1	10	107773994	NR	LINC01435			ENSG00000229981			rs4285805-?	rs4285805	0	4285805	intron_variant	0	NR	3E-6	5.522878745280337	(Latino)	0.2418	[NR] unit increase	Illumina [up to 11892802] (imputed)	N	smoking behavior, 3-hydroxy-1-methylpropylmercapturic acid measurement	http://www.ebi.ac.uk/efo/EFO_0004318, http://www.ebi.ac.uk/efo/EFO_0007015	GCST002957	Genome-wide genotyping array
2016-07-13	26053186	Park SL	2015-06-08	PLoS One	www.ncbi.nlm.nih.gov/pubmed/26053186	Mercapturic Acids Derived from the Toxicants Acrolein and Crotonaldehyde in the Urine of Cigarette Smokers from Five Ethnic Groups with Differing Risks for Lung Cancer.	3-hydroxy-1-methylpropylmercapturic acid levels in smokers	361 African American current smoker individuals, 329 Native Hawaiian ancestry current smoker individuals, 440 European ancestry current smoker individuals, 452 Latino current smoker individuals, 702 Japanese ancestry current smoker individuals	NA	10q25.2	10	112626980	NR	VTI1A			ENSG00000151532			rs76124550-?	rs76124550	0	76124550	intron_variant	0	NR	1E-6	6.0	(Latino)	1.0661	[NR] unit decrease	Illumina [up to 11892802] (imputed)	N	smoking behavior, 3-hydroxy-1-methylpropylmercapturic acid measurement	http://www.ebi.ac.uk/efo/EFO_0004318, http://www.ebi.ac.uk/efo/EFO_0007015	GCST002957	Genome-wide genotyping array
2016-07-13	26053186	Park SL	2015-06-08	PLoS One	www.ncbi.nlm.nih.gov/pubmed/26053186	Mercapturic Acids Derived from the Toxicants Acrolein and Crotonaldehyde in the Urine of Cigarette Smokers from Five Ethnic Groups with Differing Risks for Lung Cancer.	3-hydroxy-1-methylpropylmercapturic acid levels in smokers	361 African American current smoker individuals, 329 Native Hawaiian ancestry current smoker individuals, 440 European ancestry current smoker individuals, 452 Latino current smoker individuals, 702 Japanese ancestry current smoker individuals	NA	10q25.3	10	116258452	NR	GFRA1			ENSG00000151892			rs140018268-?	rs140018268	0	140018268	intron_variant	0	NR	2E-6	5.698970004336019	(EA)	0.6172	[NR] unit decrease	Illumina [up to 11892802] (imputed)	N	smoking behavior, 3-hydroxy-1-methylpropylmercapturic acid measurement	http://www.ebi.ac.uk/efo/EFO_0004318, http://www.ebi.ac.uk/efo/EFO_0007015	GCST002957	Genome-wide genotyping array
2016-07-13	26053186	Park SL	2015-06-08	PLoS One	www.ncbi.nlm.nih.gov/pubmed/26053186	Mercapturic Acids Derived from the Toxicants Acrolein and Crotonaldehyde in the Urine of Cigarette Smokers from Five Ethnic Groups with Differing Risks for Lung Cancer.	3-hydroxy-1-methylpropylmercapturic acid levels in smokers	361 African American current smoker individuals, 329 Native Hawaiian ancestry current smoker individuals, 440 European ancestry current smoker individuals, 452 Latino current smoker individuals, 702 Japanese ancestry current smoker individuals	NA	10q26.2	10	126973570	NR	DOCK1			ENSG00000150760			rs115536975-?	rs115536975	0	115536975	intron_variant	0	NR	3E-7	6.522878745280337	(Native Hawaiian)	1.0725	[NR] unit decrease	Illumina [up to 11892802] (imputed)	N	smoking behavior, 3-hydroxy-1-methylpropylmercapturic acid measurement	http://www.ebi.ac.uk/efo/EFO_0004318, http://www.ebi.ac.uk/efo/EFO_0007015	GCST002957	Genome-wide genotyping array
2016-07-13	26053186	Park SL	2015-06-08	PLoS One	www.ncbi.nlm.nih.gov/pubmed/26053186	Mercapturic Acids Derived from the Toxicants Acrolein and Crotonaldehyde in the Urine of Cigarette Smokers from Five Ethnic Groups with Differing Risks for Lung Cancer.	3-hydroxy-1-methylpropylmercapturic acid levels in smokers	361 African American current smoker individuals, 329 Native Hawaiian ancestry current smoker individuals, 440 European ancestry current smoker individuals, 452 Latino current smoker individuals, 702 Japanese ancestry current smoker individuals	NA	10q26.3	10	132408041	NR	PWWP2B			ENSG00000171813			rs74383458-?	rs74383458	0	74383458	intron_variant	0	NR	4E-6	5.3979400086720375	(Native Hawaiian)	0.9327	[NR] unit increase	Illumina [up to 11892802] (imputed)	N	smoking behavior, 3-hydroxy-1-methylpropylmercapturic acid measurement	http://www.ebi.ac.uk/efo/EFO_0004318, http://www.ebi.ac.uk/efo/EFO_0007015	GCST002957	Genome-wide genotyping array
2016-07-13	26053186	Park SL	2015-06-08	PLoS One	www.ncbi.nlm.nih.gov/pubmed/26053186	Mercapturic Acids Derived from the Toxicants Acrolein and Crotonaldehyde in the Urine of Cigarette Smokers from Five Ethnic Groups with Differing Risks for Lung Cancer.	3-hydroxy-1-methylpropylmercapturic acid levels in smokers	361 African American current smoker individuals, 329 Native Hawaiian ancestry current smoker individuals, 440 European ancestry current smoker individuals, 452 Latino current smoker individuals, 702 Japanese ancestry current smoker individuals	NA	11p11.2	11	48152460	NR	PTPRJ			ENSG00000149177			rs10838809-?	rs10838809	0	10838809	intron_variant	0	NR	3E-6	5.522878745280337	(Japanese)	0.3947	[NR] unit increase	Illumina [up to 11892802] (imputed)	N	smoking behavior, 3-hydroxy-1-methylpropylmercapturic acid measurement	http://www.ebi.ac.uk/efo/EFO_0004318, http://www.ebi.ac.uk/efo/EFO_0007015	GCST002957	Genome-wide genotyping array
2016-07-13	26053186	Park SL	2015-06-08	PLoS One	www.ncbi.nlm.nih.gov/pubmed/26053186	Mercapturic Acids Derived from the Toxicants Acrolein and Crotonaldehyde in the Urine of Cigarette Smokers from Five Ethnic Groups with Differing Risks for Lung Cancer.	3-hydroxy-1-methylpropylmercapturic acid levels in smokers	361 African American current smoker individuals, 329 Native Hawaiian ancestry current smoker individuals, 440 European ancestry current smoker individuals, 452 Latino current smoker individuals, 702 Japanese ancestry current smoker individuals	NA	11p13	11	36265280	NR	LDLRAD3 - COMMD9	ENSG00000179241	ENSG00000110442		33144	4004	rs149502810-?	rs149502810	0	149502810	intergenic_variant	1	NR	3E-7	6.522878745280337	(AA)	1.9023	[NR] unit decrease	Illumina [up to 11892802] (imputed)	N	smoking behavior, 3-hydroxy-1-methylpropylmercapturic acid measurement	http://www.ebi.ac.uk/efo/EFO_0004318, http://www.ebi.ac.uk/efo/EFO_0007015	GCST002957	Genome-wide genotyping array
2016-07-13	26053186	Park SL	2015-06-08	PLoS One	www.ncbi.nlm.nih.gov/pubmed/26053186	Mercapturic Acids Derived from the Toxicants Acrolein and Crotonaldehyde in the Urine of Cigarette Smokers from Five Ethnic Groups with Differing Risks for Lung Cancer.	3-hydroxy-1-methylpropylmercapturic acid levels in smokers	361 African American current smoker individuals, 329 Native Hawaiian ancestry current smoker individuals, 440 European ancestry current smoker individuals, 452 Latino current smoker individuals, 702 Japanese ancestry current smoker individuals	NA	11p14.3	11	22503808	NR	AC055878.1			ENSG00000255357			rs1514092-?	rs1514092	0	1514092	intron_variant	0	NR	3E-7	6.522878745280337		0.264	[NR] unit decrease	Illumina [up to 11892802] (imputed)	N	smoking behavior, 3-hydroxy-1-methylpropylmercapturic acid measurement	http://www.ebi.ac.uk/efo/EFO_0004318, http://www.ebi.ac.uk/efo/EFO_0007015	GCST002957	Genome-wide genotyping array
2016-07-13	26053186	Park SL	2015-06-08	PLoS One	www.ncbi.nlm.nih.gov/pubmed/26053186	Mercapturic Acids Derived from the Toxicants Acrolein and Crotonaldehyde in the Urine of Cigarette Smokers from Five Ethnic Groups with Differing Risks for Lung Cancer.	3-hydroxy-1-methylpropylmercapturic acid levels in smokers	361 African American current smoker individuals, 329 Native Hawaiian ancestry current smoker individuals, 440 European ancestry current smoker individuals, 452 Latino current smoker individuals, 702 Japanese ancestry current smoker individuals	NA	11p15.1	11	20492179	NR	PRMT3			ENSG00000185238			rs80315173-?	rs80315173	0	80315173	intron_variant	0	NR	4E-7	6.3979400086720375	(Japanese)	0.6257	[NR] unit decrease	Illumina [up to 11892802] (imputed)	N	smoking behavior, 3-hydroxy-1-methylpropylmercapturic acid measurement	http://www.ebi.ac.uk/efo/EFO_0004318, http://www.ebi.ac.uk/efo/EFO_0007015	GCST002957	Genome-wide genotyping array
2016-07-13	26053186	Park SL	2015-06-08	PLoS One	www.ncbi.nlm.nih.gov/pubmed/26053186	Mercapturic Acids Derived from the Toxicants Acrolein and Crotonaldehyde in the Urine of Cigarette Smokers from Five Ethnic Groups with Differing Risks for Lung Cancer.	3-hydroxy-1-methylpropylmercapturic acid levels in smokers	361 African American current smoker individuals, 329 Native Hawaiian ancestry current smoker individuals, 440 European ancestry current smoker individuals, 452 Latino current smoker individuals, 702 Japanese ancestry current smoker individuals	NA	11p15.1	11	21687041	NR	NELL1 - AC130307.1	ENSG00000165973	ENSG00000287753		111355	95618	rs34402840-?	rs34402840	0	34402840	intergenic_variant	1	NR	9E-8	7.045757490560675	(AA)	1.5485	[NR] unit decrease	Illumina [up to 11892802] (imputed)	N	smoking behavior, 3-hydroxy-1-methylpropylmercapturic acid measurement	http://www.ebi.ac.uk/efo/EFO_0004318, http://www.ebi.ac.uk/efo/EFO_0007015	GCST002957	Genome-wide genotyping array
2016-07-13	26053186	Park SL	2015-06-08	PLoS One	www.ncbi.nlm.nih.gov/pubmed/26053186	Mercapturic Acids Derived from the Toxicants Acrolein and Crotonaldehyde in the Urine of Cigarette Smokers from Five Ethnic Groups with Differing Risks for Lung Cancer.	3-hydroxy-1-methylpropylmercapturic acid levels in smokers	361 African American current smoker individuals, 329 Native Hawaiian ancestry current smoker individuals, 440 European ancestry current smoker individuals, 452 Latino current smoker individuals, 702 Japanese ancestry current smoker individuals	NA	11p15.4	11	4803398	NR	MMP26			ENSG00000167346			rs61880854-?	rs61880854	0	61880854	intron_variant	0	NR	5E-7	6.301029995663981	(EA)	0.5055	[NR] unit increase	Illumina [up to 11892802] (imputed)	N	smoking behavior, 3-hydroxy-1-methylpropylmercapturic acid measurement	http://www.ebi.ac.uk/efo/EFO_0004318, http://www.ebi.ac.uk/efo/EFO_0007015	GCST002957	Genome-wide genotyping array
2016-07-13	26053186	Park SL	2015-06-08	PLoS One	www.ncbi.nlm.nih.gov/pubmed/26053186	Mercapturic Acids Derived from the Toxicants Acrolein and Crotonaldehyde in the Urine of Cigarette Smokers from Five Ethnic Groups with Differing Risks for Lung Cancer.	3-hydroxy-1-methylpropylmercapturic acid levels in smokers	361 African American current smoker individuals, 329 Native Hawaiian ancestry current smoker individuals, 440 European ancestry current smoker individuals, 452 Latino current smoker individuals, 702 Japanese ancestry current smoker individuals	NA	11q12.1	11	58315137	NR	OR10Q2P - OR5BC1P	ENSG00000272900	ENSG00000255218		22372	2500	rs113196862-?	rs113196862	0	113196862	intergenic_variant	1	NR	7E-7	6.154901959985743	(Native Hawaiian)	0.6231	[NR] unit increase	Illumina [up to 11892802] (imputed)	N	smoking behavior, 3-hydroxy-1-methylpropylmercapturic acid measurement	http://www.ebi.ac.uk/efo/EFO_0004318, http://www.ebi.ac.uk/efo/EFO_0007015	GCST002957	Genome-wide genotyping array
2016-07-13	26053186	Park SL	2015-06-08	PLoS One	www.ncbi.nlm.nih.gov/pubmed/26053186	Mercapturic Acids Derived from the Toxicants Acrolein and Crotonaldehyde in the Urine of Cigarette Smokers from Five Ethnic Groups with Differing Risks for Lung Cancer.	3-hydroxy-1-methylpropylmercapturic acid levels in smokers	361 African American current smoker individuals, 329 Native Hawaiian ancestry current smoker individuals, 440 European ancestry current smoker individuals, 452 Latino current smoker individuals, 702 Japanese ancestry current smoker individuals	NA	11q12.1	11	58564369	NR	LPXN			ENSG00000110031			rs112960054-?	rs112960054	0	112960054	intron_variant	0	NR	1E-6	6.0	(Native Hawaiian)	0.6103	[NR] unit increase	Illumina [up to 11892802] (imputed)	N	smoking behavior, 3-hydroxy-1-methylpropylmercapturic acid measurement	http://www.ebi.ac.uk/efo/EFO_0004318, http://www.ebi.ac.uk/efo/EFO_0007015	GCST002957	Genome-wide genotyping array
2016-07-13	26053186	Park SL	2015-06-08	PLoS One	www.ncbi.nlm.nih.gov/pubmed/26053186	Mercapturic Acids Derived from the Toxicants Acrolein and Crotonaldehyde in the Urine of Cigarette Smokers from Five Ethnic Groups with Differing Risks for Lung Cancer.	3-hydroxy-1-methylpropylmercapturic acid levels in smokers	361 African American current smoker individuals, 329 Native Hawaiian ancestry current smoker individuals, 440 European ancestry current smoker individuals, 452 Latino current smoker individuals, 702 Japanese ancestry current smoker individuals	NA	11q13.4	11	71813131	NR	ALG1L9P			ENSG00000248671			rs190164515-?	rs190164515	0	190164515	intron_variant	0	NR	4E-6	5.3979400086720375	(Latino)	0.7365	[NR] unit decrease	Illumina [up to 11892802] (imputed)	N	smoking behavior, 3-hydroxy-1-methylpropylmercapturic acid measurement	http://www.ebi.ac.uk/efo/EFO_0004318, http://www.ebi.ac.uk/efo/EFO_0007015	GCST002957	Genome-wide genotyping array
2016-07-13	26053186	Park SL	2015-06-08	PLoS One	www.ncbi.nlm.nih.gov/pubmed/26053186	Mercapturic Acids Derived from the Toxicants Acrolein and Crotonaldehyde in the Urine of Cigarette Smokers from Five Ethnic Groups with Differing Risks for Lung Cancer.	3-hydroxy-1-methylpropylmercapturic acid levels in smokers	361 African American current smoker individuals, 329 Native Hawaiian ancestry current smoker individuals, 440 European ancestry current smoker individuals, 452 Latino current smoker individuals, 702 Japanese ancestry current smoker individuals	NA	11q14.2	11	88441800	NR	AP003120.1 - GRM5-AS1	ENSG00000288018	ENSG00000255082		13624	62776	rs11019935-?	rs11019935	0	11019935	intergenic_variant	1	NR	3E-7	6.522878745280337	(EA)	0.7379	[NR] unit decrease	Illumina [up to 11892802] (imputed)	N	smoking behavior, 3-hydroxy-1-methylpropylmercapturic acid measurement	http://www.ebi.ac.uk/efo/EFO_0004318, http://www.ebi.ac.uk/efo/EFO_0007015	GCST002957	Genome-wide genotyping array
2016-07-13	26053186	Park SL	2015-06-08	PLoS One	www.ncbi.nlm.nih.gov/pubmed/26053186	Mercapturic Acids Derived from the Toxicants Acrolein and Crotonaldehyde in the Urine of Cigarette Smokers from Five Ethnic Groups with Differing Risks for Lung Cancer.	3-hydroxy-1-methylpropylmercapturic acid levels in smokers	361 African American current smoker individuals, 329 Native Hawaiian ancestry current smoker individuals, 440 European ancestry current smoker individuals, 452 Latino current smoker individuals, 702 Japanese ancestry current smoker individuals	NA	11q23.3	11	119749203	NR	AP003390.1 - AP001994.1	ENSG00000254854	ENSG00000254406		9580	72101	rs117807646-?	rs117807646	0	117807646	regulatory_region_variant	1	NR	4E-6	5.3979400086720375	(Native Hawaiian)	0.7472	[NR] unit decrease	Illumina [up to 11892802] (imputed)	N	smoking behavior, 3-hydroxy-1-methylpropylmercapturic acid measurement	http://www.ebi.ac.uk/efo/EFO_0004318, http://www.ebi.ac.uk/efo/EFO_0007015	GCST002957	Genome-wide genotyping array
2016-07-13	26053186	Park SL	2015-06-08	PLoS One	www.ncbi.nlm.nih.gov/pubmed/26053186	Mercapturic Acids Derived from the Toxicants Acrolein and Crotonaldehyde in the Urine of Cigarette Smokers from Five Ethnic Groups with Differing Risks for Lung Cancer.	3-hydroxy-1-methylpropylmercapturic acid levels in smokers	361 African American current smoker individuals, 329 Native Hawaiian ancestry current smoker individuals, 440 European ancestry current smoker individuals, 452 Latino current smoker individuals, 702 Japanese ancestry current smoker individuals	NA	12p12.3	12	16026437	NR	DERA			ENSG00000023697			rs12423382-?	rs12423382	0	12423382	intron_variant	0	NR	3E-6	5.522878745280337	(Japanese)	0.487	[NR] unit decrease	Illumina [up to 11892802] (imputed)	N	smoking behavior, 3-hydroxy-1-methylpropylmercapturic acid measurement	http://www.ebi.ac.uk/efo/EFO_0004318, http://www.ebi.ac.uk/efo/EFO_0007015	GCST002957	Genome-wide genotyping array
2016-07-13	26053186	Park SL	2015-06-08	PLoS One	www.ncbi.nlm.nih.gov/pubmed/26053186	Mercapturic Acids Derived from the Toxicants Acrolein and Crotonaldehyde in the Urine of Cigarette Smokers from Five Ethnic Groups with Differing Risks for Lung Cancer.	3-hydroxy-1-methylpropylmercapturic acid levels in smokers	361 African American current smoker individuals, 329 Native Hawaiian ancestry current smoker individuals, 440 European ancestry current smoker individuals, 452 Latino current smoker individuals, 702 Japanese ancestry current smoker individuals	NA	12q24.21	12	115179836	NR	AC008125.1 - AC078880.1	ENSG00000257958	ENSG00000257519		99683	83334	rs55922880-?	rs55922880	0	55922880	intergenic_variant	1	NR	1E-9	9.0		0.4066	[NR] unit decrease	Illumina [up to 11892802] (imputed)	N	smoking behavior, 3-hydroxy-1-methylpropylmercapturic acid measurement	http://www.ebi.ac.uk/efo/EFO_0004318, http://www.ebi.ac.uk/efo/EFO_0007015	GCST002957	Genome-wide genotyping array
2016-07-13	26053186	Park SL	2015-06-08	PLoS One	www.ncbi.nlm.nih.gov/pubmed/26053186	Mercapturic Acids Derived from the Toxicants Acrolein and Crotonaldehyde in the Urine of Cigarette Smokers from Five Ethnic Groups with Differing Risks for Lung Cancer.	3-hydroxy-1-methylpropylmercapturic acid levels in smokers	361 African American current smoker individuals, 329 Native Hawaiian ancestry current smoker individuals, 440 European ancestry current smoker individuals, 452 Latino current smoker individuals, 702 Japanese ancestry current smoker individuals	NA	12q24.22	12	117495695	NR	KSR2			ENSG00000171435			rs137949660-?	rs137949660	0	137949660	intron_variant	0	NR	1E-6	6.0	(Latino)	0.9133	[NR] unit decrease	Illumina [up to 11892802] (imputed)	N	smoking behavior, 3-hydroxy-1-methylpropylmercapturic acid measurement	http://www.ebi.ac.uk/efo/EFO_0004318, http://www.ebi.ac.uk/efo/EFO_0007015	GCST002957	Genome-wide genotyping array
2016-07-13	26053186	Park SL	2015-06-08	PLoS One	www.ncbi.nlm.nih.gov/pubmed/26053186	Mercapturic Acids Derived from the Toxicants Acrolein and Crotonaldehyde in the Urine of Cigarette Smokers from Five Ethnic Groups with Differing Risks for Lung Cancer.	3-hydroxy-1-methylpropylmercapturic acid levels in smokers	361 African American current smoker individuals, 329 Native Hawaiian ancestry current smoker individuals, 440 European ancestry current smoker individuals, 452 Latino current smoker individuals, 702 Japanese ancestry current smoker individuals	NA	13q12.12	13	23857670	NR	MIPEP			ENSG00000027001			rs74657221-?	rs74657221	0	74657221	intron_variant	0	NR	1E-7	7.0	(AA)	1.4229	[NR] unit decrease	Illumina [up to 11892802] (imputed)	N	smoking behavior, 3-hydroxy-1-methylpropylmercapturic acid measurement	http://www.ebi.ac.uk/efo/EFO_0004318, http://www.ebi.ac.uk/efo/EFO_0007015	GCST002957	Genome-wide genotyping array
2016-07-13	26053186	Park SL	2015-06-08	PLoS One	www.ncbi.nlm.nih.gov/pubmed/26053186	Mercapturic Acids Derived from the Toxicants Acrolein and Crotonaldehyde in the Urine of Cigarette Smokers from Five Ethnic Groups with Differing Risks for Lung Cancer.	3-hydroxy-1-methylpropylmercapturic acid levels in smokers	361 African American current smoker individuals, 329 Native Hawaiian ancestry current smoker individuals, 440 European ancestry current smoker individuals, 452 Latino current smoker individuals, 702 Japanese ancestry current smoker individuals	NA	13q14.11	13	40214229	NR	LINC00598			ENSG00000215483			rs111834582-?	rs111834582	0	111834582	intron_variant	0	NR	3E-6	5.522878745280337	(Latino)	1.2451	[NR] unit decrease	Illumina [up to 11892802] (imputed)	N	smoking behavior, 3-hydroxy-1-methylpropylmercapturic acid measurement	http://www.ebi.ac.uk/efo/EFO_0004318, http://www.ebi.ac.uk/efo/EFO_0007015	GCST002957	Genome-wide genotyping array
2016-07-13	26053186	Park SL	2015-06-08	PLoS One	www.ncbi.nlm.nih.gov/pubmed/26053186	Mercapturic Acids Derived from the Toxicants Acrolein and Crotonaldehyde in the Urine of Cigarette Smokers from Five Ethnic Groups with Differing Risks for Lung Cancer.	3-hydroxy-1-methylpropylmercapturic acid levels in smokers	361 African American current smoker individuals, 329 Native Hawaiian ancestry current smoker individuals, 440 European ancestry current smoker individuals, 452 Latino current smoker individuals, 702 Japanese ancestry current smoker individuals	NA	13q14.3	13	54019582	NR	LINC00558 - LINC00458	ENSG00000261517	ENSG00000234787		79622	96201	rs73197788-?	rs73197788	0	73197788	intergenic_variant	1	NR	2E-6	5.698970004336019	(Japanese)	0.7369	[NR] unit decrease	Illumina [up to 11892802] (imputed)	N	smoking behavior, 3-hydroxy-1-methylpropylmercapturic acid measurement	http://www.ebi.ac.uk/efo/EFO_0004318, http://www.ebi.ac.uk/efo/EFO_0007015	GCST002957	Genome-wide genotyping array
2016-07-13	26053186	Park SL	2015-06-08	PLoS One	www.ncbi.nlm.nih.gov/pubmed/26053186	Mercapturic Acids Derived from the Toxicants Acrolein and Crotonaldehyde in the Urine of Cigarette Smokers from Five Ethnic Groups with Differing Risks for Lung Cancer.	3-hydroxy-1-methylpropylmercapturic acid levels in smokers	361 African American current smoker individuals, 329 Native Hawaiian ancestry current smoker individuals, 440 European ancestry current smoker individuals, 452 Latino current smoker individuals, 702 Japanese ancestry current smoker individuals	NA	13q21.31	13	62709905	NR	LINC00448			ENSG00000228669			rs116571008-?	rs116571008	0	116571008	intron_variant	0	NR	7E-7	6.154901959985743	(Latino)	1.0121	[NR] unit decrease	Illumina [up to 11892802] (imputed)	N	smoking behavior, 3-hydroxy-1-methylpropylmercapturic acid measurement	http://www.ebi.ac.uk/efo/EFO_0004318, http://www.ebi.ac.uk/efo/EFO_0007015	GCST002957	Genome-wide genotyping array
2016-07-13	26053186	Park SL	2015-06-08	PLoS One	www.ncbi.nlm.nih.gov/pubmed/26053186	Mercapturic Acids Derived from the Toxicants Acrolein and Crotonaldehyde in the Urine of Cigarette Smokers from Five Ethnic Groups with Differing Risks for Lung Cancer.	3-hydroxy-1-methylpropylmercapturic acid levels in smokers	361 African American current smoker individuals, 329 Native Hawaiian ancestry current smoker individuals, 440 European ancestry current smoker individuals, 452 Latino current smoker individuals, 702 Japanese ancestry current smoker individuals	NA	13q21.31	13	62933349	NR	LINC00448 - AL354810.1	ENSG00000228669	ENSG00000273550		136635	101319	rs79340079-?	rs79340079	0	79340079	intergenic_variant	1	NR	3E-6	5.522878745280337	(Latino)	0.8904	[NR] unit decrease	Illumina [up to 11892802] (imputed)	N	smoking behavior, 3-hydroxy-1-methylpropylmercapturic acid measurement	http://www.ebi.ac.uk/efo/EFO_0004318, http://www.ebi.ac.uk/efo/EFO_0007015	GCST002957	Genome-wide genotyping array
2016-07-13	26053186	Park SL	2015-06-08	PLoS One	www.ncbi.nlm.nih.gov/pubmed/26053186	Mercapturic Acids Derived from the Toxicants Acrolein and Crotonaldehyde in the Urine of Cigarette Smokers from Five Ethnic Groups with Differing Risks for Lung Cancer.	3-hydroxy-1-methylpropylmercapturic acid levels in smokers	361 African American current smoker individuals, 329 Native Hawaiian ancestry current smoker individuals, 440 European ancestry current smoker individuals, 452 Latino current smoker individuals, 702 Japanese ancestry current smoker individuals	NA	13q21.32	13	66468960	NR	PCDH9			ENSG00000184226			rs2027099-?	rs2027099	0	2027099	intron_variant	0	NR	5E-6	5.301029995663981	(Native Hawaiian)	0.2073	[NR] unit decrease	Illumina [up to 11892802] (imputed)	N	smoking behavior, 3-hydroxy-1-methylpropylmercapturic acid measurement	http://www.ebi.ac.uk/efo/EFO_0004318, http://www.ebi.ac.uk/efo/EFO_0007015	GCST002957	Genome-wide genotyping array
2016-07-13	26053186	Park SL	2015-06-08	PLoS One	www.ncbi.nlm.nih.gov/pubmed/26053186	Mercapturic Acids Derived from the Toxicants Acrolein and Crotonaldehyde in the Urine of Cigarette Smokers from Five Ethnic Groups with Differing Risks for Lung Cancer.	3-hydroxy-1-methylpropylmercapturic acid levels in smokers	361 African American current smoker individuals, 329 Native Hawaiian ancestry current smoker individuals, 440 European ancestry current smoker individuals, 452 Latino current smoker individuals, 702 Japanese ancestry current smoker individuals	NA	13q33.3	13	108904171	NR	MYO16			ENSG00000041515			rs78553789-?	rs78553789	0	78553789	intron_variant	0	NR	6E-7	6.221848749616356	(EA)	0.6956	[NR] unit decrease	Illumina [up to 11892802] (imputed)	N	smoking behavior, 3-hydroxy-1-methylpropylmercapturic acid measurement	http://www.ebi.ac.uk/efo/EFO_0004318, http://www.ebi.ac.uk/efo/EFO_0007015	GCST002957	Genome-wide genotyping array
2016-07-13	26053186	Park SL	2015-06-08	PLoS One	www.ncbi.nlm.nih.gov/pubmed/26053186	Mercapturic Acids Derived from the Toxicants Acrolein and Crotonaldehyde in the Urine of Cigarette Smokers from Five Ethnic Groups with Differing Risks for Lung Cancer.	3-hydroxy-1-methylpropylmercapturic acid levels in smokers	361 African American current smoker individuals, 329 Native Hawaiian ancestry current smoker individuals, 440 European ancestry current smoker individuals, 452 Latino current smoker individuals, 702 Japanese ancestry current smoker individuals	NA	14q13.1	14	34027246	NR	EGLN3			ENSG00000129521			rs191936903-?	rs191936903	0	191936903	intron_variant	0	NR	3E-6	5.522878745280337	(Native Hawaiian)	1.1003	[NR] unit decrease	Illumina [up to 11892802] (imputed)	N	smoking behavior, 3-hydroxy-1-methylpropylmercapturic acid measurement	http://www.ebi.ac.uk/efo/EFO_0004318, http://www.ebi.ac.uk/efo/EFO_0007015	GCST002957	Genome-wide genotyping array
2016-07-13	26053186	Park SL	2015-06-08	PLoS One	www.ncbi.nlm.nih.gov/pubmed/26053186	Mercapturic Acids Derived from the Toxicants Acrolein and Crotonaldehyde in the Urine of Cigarette Smokers from Five Ethnic Groups with Differing Risks for Lung Cancer.	3-hydroxy-1-methylpropylmercapturic acid levels in smokers	361 African American current smoker individuals, 329 Native Hawaiian ancestry current smoker individuals, 440 European ancestry current smoker individuals, 452 Latino current smoker individuals, 702 Japanese ancestry current smoker individuals	NA	14q21.3	14	50173277	NR	SOS2			ENSG00000100485			rs147168872-?	rs147168872	0	147168872	intron_variant	0	NR	9E-7	6.045757490560675	(Native Hawaiian)	1.1117	[NR] unit decrease	Illumina [up to 11892802] (imputed)	N	smoking behavior, 3-hydroxy-1-methylpropylmercapturic acid measurement	http://www.ebi.ac.uk/efo/EFO_0004318, http://www.ebi.ac.uk/efo/EFO_0007015	GCST002957	Genome-wide genotyping array
2016-07-13	26053186	Park SL	2015-06-08	PLoS One	www.ncbi.nlm.nih.gov/pubmed/26053186	Mercapturic Acids Derived from the Toxicants Acrolein and Crotonaldehyde in the Urine of Cigarette Smokers from Five Ethnic Groups with Differing Risks for Lung Cancer.	3-hydroxy-1-methylpropylmercapturic acid levels in smokers	361 African American current smoker individuals, 329 Native Hawaiian ancestry current smoker individuals, 440 European ancestry current smoker individuals, 452 Latino current smoker individuals, 702 Japanese ancestry current smoker individuals	NA	14q24.2	14	72756121	NR	DPF3			ENSG00000205683			rs75575287-?	rs75575287	0	75575287	intron_variant	0	NR	3E-6	5.522878745280337	(Latino)	1.0865	[NR] unit decrease	Illumina [up to 11892802] (imputed)	N	smoking behavior, 3-hydroxy-1-methylpropylmercapturic acid measurement	http://www.ebi.ac.uk/efo/EFO_0004318, http://www.ebi.ac.uk/efo/EFO_0007015	GCST002957	Genome-wide genotyping array
2016-07-13	26053186	Park SL	2015-06-08	PLoS One	www.ncbi.nlm.nih.gov/pubmed/26053186	Mercapturic Acids Derived from the Toxicants Acrolein and Crotonaldehyde in the Urine of Cigarette Smokers from Five Ethnic Groups with Differing Risks for Lung Cancer.	3-hydroxy-1-methylpropylmercapturic acid levels in smokers	361 African American current smoker individuals, 329 Native Hawaiian ancestry current smoker individuals, 440 European ancestry current smoker individuals, 452 Latino current smoker individuals, 702 Japanese ancestry current smoker individuals	NA	14q31.1	14	81564777	NR	SEL1L - LINC01467	ENSG00000071537	ENSG00000258977		30924	40561	rs190480000-?	rs190480000	0	190480000	intergenic_variant	1	NR	1E-6	6.0	(Latino)	0.9245	[NR] unit decrease	Illumina [up to 11892802] (imputed)	N	smoking behavior, 3-hydroxy-1-methylpropylmercapturic acid measurement	http://www.ebi.ac.uk/efo/EFO_0004318, http://www.ebi.ac.uk/efo/EFO_0007015	GCST002957	Genome-wide genotyping array
2016-07-13	26053186	Park SL	2015-06-08	PLoS One	www.ncbi.nlm.nih.gov/pubmed/26053186	Mercapturic Acids Derived from the Toxicants Acrolein and Crotonaldehyde in the Urine of Cigarette Smokers from Five Ethnic Groups with Differing Risks for Lung Cancer.	3-hydroxy-1-methylpropylmercapturic acid levels in smokers	361 African American current smoker individuals, 329 Native Hawaiian ancestry current smoker individuals, 440 European ancestry current smoker individuals, 452 Latino current smoker individuals, 702 Japanese ancestry current smoker individuals	NA	14q32.12	14	93970393	NR	ASB2, ASB2			ENSG00000100628, ENSG00000278693			rs79797842-?	rs79797842	0	79797842	intron_variant	0	NR	5E-9	8.301029995663981	(Japanese)	0.9475	[NR] unit decrease	Illumina [up to 11892802] (imputed)	N	smoking behavior, 3-hydroxy-1-methylpropylmercapturic acid measurement	http://www.ebi.ac.uk/efo/EFO_0004318, http://www.ebi.ac.uk/efo/EFO_0007015	GCST002957	Genome-wide genotyping array
2016-07-13	26053186	Park SL	2015-06-08	PLoS One	www.ncbi.nlm.nih.gov/pubmed/26053186	Mercapturic Acids Derived from the Toxicants Acrolein and Crotonaldehyde in the Urine of Cigarette Smokers from Five Ethnic Groups with Differing Risks for Lung Cancer.	3-hydroxy-1-methylpropylmercapturic acid levels in smokers	361 African American current smoker individuals, 329 Native Hawaiian ancestry current smoker individuals, 440 European ancestry current smoker individuals, 452 Latino current smoker individuals, 702 Japanese ancestry current smoker individuals	NA	14q32.33	14	105261860	NR	BRF1			ENSG00000185024			rs76752037-?	rs76752037	0	76752037	intron_variant	0	NR	5E-6	5.301029995663981	(Native Hawaiian)	0.826	[NR] unit increase	Illumina [up to 11892802] (imputed)	N	smoking behavior, 3-hydroxy-1-methylpropylmercapturic acid measurement	http://www.ebi.ac.uk/efo/EFO_0004318, http://www.ebi.ac.uk/efo/EFO_0007015	GCST002957	Genome-wide genotyping array
2016-07-13	26053186	Park SL	2015-06-08	PLoS One	www.ncbi.nlm.nih.gov/pubmed/26053186	Mercapturic Acids Derived from the Toxicants Acrolein and Crotonaldehyde in the Urine of Cigarette Smokers from Five Ethnic Groups with Differing Risks for Lung Cancer.	3-hydroxy-1-methylpropylmercapturic acid levels in smokers	361 African American current smoker individuals, 329 Native Hawaiian ancestry current smoker individuals, 440 European ancestry current smoker individuals, 452 Latino current smoker individuals, 702 Japanese ancestry current smoker individuals	NA	15q13.1	15	28515160	NR	ABCB10P4 - GOLGA8G	ENSG00000282004	ENSG00000183629		6352	4451	rs150848999-?	rs150848999	0	150848999	regulatory_region_variant	1	NR	4E-6	5.3979400086720375	(Japanese)	0.2222	[NR] unit increase	Illumina [up to 11892802] (imputed)	N	smoking behavior, 3-hydroxy-1-methylpropylmercapturic acid measurement	http://www.ebi.ac.uk/efo/EFO_0004318, http://www.ebi.ac.uk/efo/EFO_0007015	GCST002957	Genome-wide genotyping array
2016-07-13	26053186	Park SL	2015-06-08	PLoS One	www.ncbi.nlm.nih.gov/pubmed/26053186	Mercapturic Acids Derived from the Toxicants Acrolein and Crotonaldehyde in the Urine of Cigarette Smokers from Five Ethnic Groups with Differing Risks for Lung Cancer.	3-hydroxy-1-methylpropylmercapturic acid levels in smokers	361 African American current smoker individuals, 329 Native Hawaiian ancestry current smoker individuals, 440 European ancestry current smoker individuals, 452 Latino current smoker individuals, 702 Japanese ancestry current smoker individuals	NA	15q22.2	15	60395052	NR	ANXA2			ENSG00000182718			rs16942556-?	rs16942556	0	16942556	intron_variant	0	NR	3E-6	5.522878745280337	(Native Hawaiian)	1.1184	[NR] unit increase	Illumina [up to 11892802] (imputed)	N	smoking behavior, 3-hydroxy-1-methylpropylmercapturic acid measurement	http://www.ebi.ac.uk/efo/EFO_0004318, http://www.ebi.ac.uk/efo/EFO_0007015	GCST002957	Genome-wide genotyping array
2016-07-13	26053186	Park SL	2015-06-08	PLoS One	www.ncbi.nlm.nih.gov/pubmed/26053186	Mercapturic Acids Derived from the Toxicants Acrolein and Crotonaldehyde in the Urine of Cigarette Smokers from Five Ethnic Groups with Differing Risks for Lung Cancer.	3-hydroxy-1-methylpropylmercapturic acid levels in smokers	361 African American current smoker individuals, 329 Native Hawaiian ancestry current smoker individuals, 440 European ancestry current smoker individuals, 452 Latino current smoker individuals, 702 Japanese ancestry current smoker individuals	NA	15q25.1	15	79635252	NR	AC023968.2 - AC023968.1	ENSG00000259493	ENSG00000259208		74948	33090	rs7177026-?	rs7177026	0	7177026	intergenic_variant	1	NR	3E-6	5.522878745280337	(Japanese)	0.1442	[NR] unit increase	Illumina [up to 11892802] (imputed)	N	smoking behavior, 3-hydroxy-1-methylpropylmercapturic acid measurement	http://www.ebi.ac.uk/efo/EFO_0004318, http://www.ebi.ac.uk/efo/EFO_0007015	GCST002957	Genome-wide genotyping array
2016-07-13	26053186	Park SL	2015-06-08	PLoS One	www.ncbi.nlm.nih.gov/pubmed/26053186	Mercapturic Acids Derived from the Toxicants Acrolein and Crotonaldehyde in the Urine of Cigarette Smokers from Five Ethnic Groups with Differing Risks for Lung Cancer.	3-hydroxy-1-methylpropylmercapturic acid levels in smokers	361 African American current smoker individuals, 329 Native Hawaiian ancestry current smoker individuals, 440 European ancestry current smoker individuals, 452 Latino current smoker individuals, 702 Japanese ancestry current smoker individuals	NA	15q25.2	15	81413409	NR	TMC3-AS1			ENSG00000259343			rs74249803-?	rs74249803	0	74249803	intron_variant	0	NR	4E-7	6.3979400086720375	(AA)	1.8701	[NR] unit decrease	Illumina [up to 11892802] (imputed)	N	smoking behavior, 3-hydroxy-1-methylpropylmercapturic acid measurement	http://www.ebi.ac.uk/efo/EFO_0004318, http://www.ebi.ac.uk/efo/EFO_0007015	GCST002957	Genome-wide genotyping array
2016-07-13	26053186	Park SL	2015-06-08	PLoS One	www.ncbi.nlm.nih.gov/pubmed/26053186	Mercapturic Acids Derived from the Toxicants Acrolein and Crotonaldehyde in the Urine of Cigarette Smokers from Five Ethnic Groups with Differing Risks for Lung Cancer.	3-hydroxy-1-methylpropylmercapturic acid levels in smokers	361 African American current smoker individuals, 329 Native Hawaiian ancestry current smoker individuals, 440 European ancestry current smoker individuals, 452 Latino current smoker individuals, 702 Japanese ancestry current smoker individuals	NA	15q25.2	15	84680172	NR	SEC11A			ENSG00000140612			rs12440825-?	rs12440825	0	12440825	intron_variant	0	NR	1E-6	6.0	(Japanese)	0.6862	[NR] unit decrease	Illumina [up to 11892802] (imputed)	N	smoking behavior, 3-hydroxy-1-methylpropylmercapturic acid measurement	http://www.ebi.ac.uk/efo/EFO_0004318, http://www.ebi.ac.uk/efo/EFO_0007015	GCST002957	Genome-wide genotyping array
2016-07-13	26053186	Park SL	2015-06-08	PLoS One	www.ncbi.nlm.nih.gov/pubmed/26053186	Mercapturic Acids Derived from the Toxicants Acrolein and Crotonaldehyde in the Urine of Cigarette Smokers from Five Ethnic Groups with Differing Risks for Lung Cancer.	3-hydroxy-1-methylpropylmercapturic acid levels in smokers	361 African American current smoker individuals, 329 Native Hawaiian ancestry current smoker individuals, 440 European ancestry current smoker individuals, 452 Latino current smoker individuals, 702 Japanese ancestry current smoker individuals	NA	15q25.3	15	84833784	NR	ALPK3			ENSG00000136383			rs891288-?	rs891288	0	891288	intron_variant	0	NR	6E-7	6.221848749616356	(Japanese)	0.7142	[NR] unit decrease	Illumina [up to 11892802] (imputed)	N	smoking behavior, 3-hydroxy-1-methylpropylmercapturic acid measurement	http://www.ebi.ac.uk/efo/EFO_0004318, http://www.ebi.ac.uk/efo/EFO_0007015	GCST002957	Genome-wide genotyping array
2016-07-13	26053186	Park SL	2015-06-08	PLoS One	www.ncbi.nlm.nih.gov/pubmed/26053186	Mercapturic Acids Derived from the Toxicants Acrolein and Crotonaldehyde in the Urine of Cigarette Smokers from Five Ethnic Groups with Differing Risks for Lung Cancer.	3-hydroxy-1-methylpropylmercapturic acid levels in smokers	361 African American current smoker individuals, 329 Native Hawaiian ancestry current smoker individuals, 440 European ancestry current smoker individuals, 452 Latino current smoker individuals, 702 Japanese ancestry current smoker individuals	NA	15q25.3	15	86265638	NR	AGBL1			ENSG00000273540			rs11858486-?	rs11858486	0	11858486	intron_variant	0	NR	4E-6	5.3979400086720375	(Latino)	0.3081	[NR] unit increase	Illumina [up to 11892802] (imputed)	N	smoking behavior, 3-hydroxy-1-methylpropylmercapturic acid measurement	http://www.ebi.ac.uk/efo/EFO_0004318, http://www.ebi.ac.uk/efo/EFO_0007015	GCST002957	Genome-wide genotyping array
2016-07-13	26053186	Park SL	2015-06-08	PLoS One	www.ncbi.nlm.nih.gov/pubmed/26053186	Mercapturic Acids Derived from the Toxicants Acrolein and Crotonaldehyde in the Urine of Cigarette Smokers from Five Ethnic Groups with Differing Risks for Lung Cancer.	3-hydroxy-1-methylpropylmercapturic acid levels in smokers	361 African American current smoker individuals, 329 Native Hawaiian ancestry current smoker individuals, 440 European ancestry current smoker individuals, 452 Latino current smoker individuals, 702 Japanese ancestry current smoker individuals	NA	15q26.1	15	92188429	NR	AC116903.2			ENSG00000260661			rs11074046-?	rs11074046	0	11074046	intron_variant	0	NR	2E-6	5.698970004336019	(Japanese)	0.4693	[NR] unit decrease	Illumina [up to 11892802] (imputed)	N	smoking behavior, 3-hydroxy-1-methylpropylmercapturic acid measurement	http://www.ebi.ac.uk/efo/EFO_0004318, http://www.ebi.ac.uk/efo/EFO_0007015	GCST002957	Genome-wide genotyping array
2016-07-13	26053186	Park SL	2015-06-08	PLoS One	www.ncbi.nlm.nih.gov/pubmed/26053186	Mercapturic Acids Derived from the Toxicants Acrolein and Crotonaldehyde in the Urine of Cigarette Smokers from Five Ethnic Groups with Differing Risks for Lung Cancer.	3-hydroxy-1-methylpropylmercapturic acid levels in smokers	361 African American current smoker individuals, 329 Native Hawaiian ancestry current smoker individuals, 440 European ancestry current smoker individuals, 452 Latino current smoker individuals, 702 Japanese ancestry current smoker individuals	NA	15q26.3	15	98618223	NR	FAM169B - IRAIN	ENSG00000283597	ENSG00000259424		70495	28728	rs8035887-?	rs8035887	0	8035887	intergenic_variant	1	NR	4E-7	6.3979400086720375	(EA)	0.6866	[NR] unit decrease	Illumina [up to 11892802] (imputed)	N	smoking behavior, 3-hydroxy-1-methylpropylmercapturic acid measurement	http://www.ebi.ac.uk/efo/EFO_0004318, http://www.ebi.ac.uk/efo/EFO_0007015	GCST002957	Genome-wide genotyping array
2016-07-13	26053186	Park SL	2015-06-08	PLoS One	www.ncbi.nlm.nih.gov/pubmed/26053186	Mercapturic Acids Derived from the Toxicants Acrolein and Crotonaldehyde in the Urine of Cigarette Smokers from Five Ethnic Groups with Differing Risks for Lung Cancer.	3-hydroxy-1-methylpropylmercapturic acid levels in smokers	361 African American current smoker individuals, 329 Native Hawaiian ancestry current smoker individuals, 440 European ancestry current smoker individuals, 452 Latino current smoker individuals, 702 Japanese ancestry current smoker individuals	NA	16p11.1	16	35616247	NR	C1QL1P1 - KIF18BP1	ENSG00000260134	ENSG00000260746		40753	20440	rs149133508-?	rs149133508	0	149133508	intergenic_variant	1	NR	5E-7	6.301029995663981	(EA)	1.4324	[NR] unit decrease	Illumina [up to 11892802] (imputed)	N	smoking behavior, 3-hydroxy-1-methylpropylmercapturic acid measurement	http://www.ebi.ac.uk/efo/EFO_0004318, http://www.ebi.ac.uk/efo/EFO_0007015	GCST002957	Genome-wide genotyping array
2016-07-13	26053186	Park SL	2015-06-08	PLoS One	www.ncbi.nlm.nih.gov/pubmed/26053186	Mercapturic Acids Derived from the Toxicants Acrolein and Crotonaldehyde in the Urine of Cigarette Smokers from Five Ethnic Groups with Differing Risks for Lung Cancer.	3-hydroxy-1-methylpropylmercapturic acid levels in smokers	361 African American current smoker individuals, 329 Native Hawaiian ancestry current smoker individuals, 440 European ancestry current smoker individuals, 452 Latino current smoker individuals, 702 Japanese ancestry current smoker individuals	NA	16p11.2	16	32866115	NR	IGHV2OR16-5 - BCAP31P2	ENSG00000259303	ENSG00000260047		17959	3870	rs1820772-?	rs1820772	0	1820772	intergenic_variant	1	NR	2E-7	6.698970004336019	(Japanese)	0.6803	[NR] unit decrease	Illumina [up to 11892802] (imputed)	N	smoking behavior, 3-hydroxy-1-methylpropylmercapturic acid measurement	http://www.ebi.ac.uk/efo/EFO_0004318, http://www.ebi.ac.uk/efo/EFO_0007015	GCST002957	Genome-wide genotyping array
2016-07-13	26053186	Park SL	2015-06-08	PLoS One	www.ncbi.nlm.nih.gov/pubmed/26053186	Mercapturic Acids Derived from the Toxicants Acrolein and Crotonaldehyde in the Urine of Cigarette Smokers from Five Ethnic Groups with Differing Risks for Lung Cancer.	3-hydroxy-1-methylpropylmercapturic acid levels in smokers	361 African American current smoker individuals, 329 Native Hawaiian ancestry current smoker individuals, 440 European ancestry current smoker individuals, 452 Latino current smoker individuals, 702 Japanese ancestry current smoker individuals	NA	16p11.2	16	35143453	NR	VN1R69P - AC023824.5	ENSG00000260724	ENSG00000261800		8378	269	rs190542424-?	rs190542424	0	190542424	intergenic_variant	1	NR	4E-7	6.3979400086720375	(EA)	1.3492	[NR] unit decrease	Illumina [up to 11892802] (imputed)	N	smoking behavior, 3-hydroxy-1-methylpropylmercapturic acid measurement	http://www.ebi.ac.uk/efo/EFO_0004318, http://www.ebi.ac.uk/efo/EFO_0007015	GCST002957	Genome-wide genotyping array
2016-07-13	26053186	Park SL	2015-06-08	PLoS One	www.ncbi.nlm.nih.gov/pubmed/26053186	Mercapturic Acids Derived from the Toxicants Acrolein and Crotonaldehyde in the Urine of Cigarette Smokers from Five Ethnic Groups with Differing Risks for Lung Cancer.	3-hydroxy-1-methylpropylmercapturic acid levels in smokers	361 African American current smoker individuals, 329 Native Hawaiian ancestry current smoker individuals, 440 European ancestry current smoker individuals, 452 Latino current smoker individuals, 702 Japanese ancestry current smoker individuals	NA	16p12.3	16	19263230	NR	SYT17			ENSG00000103528			rs75774303-?	rs75774303	0	75774303	intron_variant	0	NR	5E-7	6.301029995663981		0.4062	[NR] unit decrease	Illumina [up to 11892802] (imputed)	N	smoking behavior, 3-hydroxy-1-methylpropylmercapturic acid measurement	http://www.ebi.ac.uk/efo/EFO_0004318, http://www.ebi.ac.uk/efo/EFO_0007015	GCST002957	Genome-wide genotyping array
2016-07-13	26053186	Park SL	2015-06-08	PLoS One	www.ncbi.nlm.nih.gov/pubmed/26053186	Mercapturic Acids Derived from the Toxicants Acrolein and Crotonaldehyde in the Urine of Cigarette Smokers from Five Ethnic Groups with Differing Risks for Lung Cancer.	3-hydroxy-1-methylpropylmercapturic acid levels in smokers	361 African American current smoker individuals, 329 Native Hawaiian ancestry current smoker individuals, 440 European ancestry current smoker individuals, 452 Latino current smoker individuals, 702 Japanese ancestry current smoker individuals	NA	16p13.11	16	16542330	NR	AC136431.1			ENSG00000260126			rs2316394-?	rs2316394	0	2316394	intron_variant	0	NR	4E-7	6.3979400086720375	(Native Hawaiian)	1.283	[NR] unit decrease	Illumina [up to 11892802] (imputed)	N	smoking behavior, 3-hydroxy-1-methylpropylmercapturic acid measurement	http://www.ebi.ac.uk/efo/EFO_0004318, http://www.ebi.ac.uk/efo/EFO_0007015	GCST002957	Genome-wide genotyping array
2016-07-13	26053186	Park SL	2015-06-08	PLoS One	www.ncbi.nlm.nih.gov/pubmed/26053186	Mercapturic Acids Derived from the Toxicants Acrolein and Crotonaldehyde in the Urine of Cigarette Smokers from Five Ethnic Groups with Differing Risks for Lung Cancer.	3-hydroxy-1-methylpropylmercapturic acid levels in smokers	361 African American current smoker individuals, 329 Native Hawaiian ancestry current smoker individuals, 440 European ancestry current smoker individuals, 452 Latino current smoker individuals, 702 Japanese ancestry current smoker individuals	NA	16p13.2	16	10278663	NR	AC022168.1 - ATF7IP2	ENSG00000285543	ENSG00000166669		51082	47771	rs147774538-?	rs147774538	0	147774538	intergenic_variant	1	NR	4E-6	5.3979400086720375	(Native Hawaiian)	1.0415	[NR] unit decrease	Illumina [up to 11892802] (imputed)	N	smoking behavior, 3-hydroxy-1-methylpropylmercapturic acid measurement	http://www.ebi.ac.uk/efo/EFO_0004318, http://www.ebi.ac.uk/efo/EFO_0007015	GCST002957	Genome-wide genotyping array
2016-07-13	26053186	Park SL	2015-06-08	PLoS One	www.ncbi.nlm.nih.gov/pubmed/26053186	Mercapturic Acids Derived from the Toxicants Acrolein and Crotonaldehyde in the Urine of Cigarette Smokers from Five Ethnic Groups with Differing Risks for Lung Cancer.	3-hydroxy-1-methylpropylmercapturic acid levels in smokers	361 African American current smoker individuals, 329 Native Hawaiian ancestry current smoker individuals, 440 European ancestry current smoker individuals, 452 Latino current smoker individuals, 702 Japanese ancestry current smoker individuals	NA	16p13.3	16	1434454	NR	CCDC154			ENSG00000197599			rs61743495-?	rs61743495	0	61743495	missense_variant	0	NR	3E-6	5.522878745280337	(Native Hawaiian)	0.9229	[NR] unit increase	Illumina [up to 11892802] (imputed)	N	smoking behavior, 3-hydroxy-1-methylpropylmercapturic acid measurement	http://www.ebi.ac.uk/efo/EFO_0004318, http://www.ebi.ac.uk/efo/EFO_0007015	GCST002957	Genome-wide genotyping array
2016-07-13	26053186	Park SL	2015-06-08	PLoS One	www.ncbi.nlm.nih.gov/pubmed/26053186	Mercapturic Acids Derived from the Toxicants Acrolein and Crotonaldehyde in the Urine of Cigarette Smokers from Five Ethnic Groups with Differing Risks for Lung Cancer.	3-hydroxy-1-methylpropylmercapturic acid levels in smokers	361 African American current smoker individuals, 329 Native Hawaiian ancestry current smoker individuals, 440 European ancestry current smoker individuals, 452 Latino current smoker individuals, 702 Japanese ancestry current smoker individuals	NA	16q21	16	59753666	NR	APOOP5			ENSG00000260240			rs1392502-?	rs1392502	0	1392502	intron_variant	0	NR	1E-8	8.0	(AA)	0.8419	[NR] unit increase	Illumina [up to 11892802] (imputed)	N	smoking behavior, 3-hydroxy-1-methylpropylmercapturic acid measurement	http://www.ebi.ac.uk/efo/EFO_0004318, http://www.ebi.ac.uk/efo/EFO_0007015	GCST002957	Genome-wide genotyping array
2016-07-13	26053186	Park SL	2015-06-08	PLoS One	www.ncbi.nlm.nih.gov/pubmed/26053186	Mercapturic Acids Derived from the Toxicants Acrolein and Crotonaldehyde in the Urine of Cigarette Smokers from Five Ethnic Groups with Differing Risks for Lung Cancer.	3-hydroxy-1-methylpropylmercapturic acid levels in smokers	361 African American current smoker individuals, 329 Native Hawaiian ancestry current smoker individuals, 440 European ancestry current smoker individuals, 452 Latino current smoker individuals, 702 Japanese ancestry current smoker individuals	NA	16q22.2	16	72171772	NR	PMFBP1			ENSG00000118557			rs72791114-?	rs72791114	0	72791114	5_prime_UTR_variant	0	NR	2E-7	6.698970004336019	(AA)	1.1381	[NR] unit decrease	Illumina [up to 11892802] (imputed)	N	smoking behavior, 3-hydroxy-1-methylpropylmercapturic acid measurement	http://www.ebi.ac.uk/efo/EFO_0004318, http://www.ebi.ac.uk/efo/EFO_0007015	GCST002957	Genome-wide genotyping array
2016-07-13	26053186	Park SL	2015-06-08	PLoS One	www.ncbi.nlm.nih.gov/pubmed/26053186	Mercapturic Acids Derived from the Toxicants Acrolein and Crotonaldehyde in the Urine of Cigarette Smokers from Five Ethnic Groups with Differing Risks for Lung Cancer.	3-hydroxy-1-methylpropylmercapturic acid levels in smokers	361 African American current smoker individuals, 329 Native Hawaiian ancestry current smoker individuals, 440 European ancestry current smoker individuals, 452 Latino current smoker individuals, 702 Japanese ancestry current smoker individuals	NA	16q23.1	16	76430039	NR	AC106741.1, CNTNAP4			ENSG00000287694, ENSG00000152910			rs58296637-?	rs58296637	0	58296637	intron_variant	0	NR	2E-8	7.698970004336019	(AA)	1.6165	[NR] unit decrease	Illumina [up to 11892802] (imputed)	N	smoking behavior, 3-hydroxy-1-methylpropylmercapturic acid measurement	http://www.ebi.ac.uk/efo/EFO_0004318, http://www.ebi.ac.uk/efo/EFO_0007015	GCST002957	Genome-wide genotyping array
2016-07-13	26053186	Park SL	2015-06-08	PLoS One	www.ncbi.nlm.nih.gov/pubmed/26053186	Mercapturic Acids Derived from the Toxicants Acrolein and Crotonaldehyde in the Urine of Cigarette Smokers from Five Ethnic Groups with Differing Risks for Lung Cancer.	3-hydroxy-1-methylpropylmercapturic acid levels in smokers	361 African American current smoker individuals, 329 Native Hawaiian ancestry current smoker individuals, 440 European ancestry current smoker individuals, 452 Latino current smoker individuals, 702 Japanese ancestry current smoker individuals	NA	16q23.1	16	79006207	NR	WWOX			ENSG00000186153			rs113496184-?	rs113496184	0	113496184	intron_variant	0	NR	2E-7	6.698970004336019	(AA)	1.256	[NR] unit decrease	Illumina [up to 11892802] (imputed)	N	smoking behavior, 3-hydroxy-1-methylpropylmercapturic acid measurement	http://www.ebi.ac.uk/efo/EFO_0004318, http://www.ebi.ac.uk/efo/EFO_0007015	GCST002957	Genome-wide genotyping array
2016-07-13	26053186	Park SL	2015-06-08	PLoS One	www.ncbi.nlm.nih.gov/pubmed/26053186	Mercapturic Acids Derived from the Toxicants Acrolein and Crotonaldehyde in the Urine of Cigarette Smokers from Five Ethnic Groups with Differing Risks for Lung Cancer.	3-hydroxy-1-methylpropylmercapturic acid levels in smokers	361 African American current smoker individuals, 329 Native Hawaiian ancestry current smoker individuals, 440 European ancestry current smoker individuals, 452 Latino current smoker individuals, 702 Japanese ancestry current smoker individuals	NA	16q23.3	16	82814603	NR	CDH13, AC099506.1			ENSG00000140945, ENSG00000260862			rs12598815-?	rs12598815	0	12598815	intron_variant	0	NR	1E-7	7.0	(AA)	1.2435	[NR] unit decrease	Illumina [up to 11892802] (imputed)	N	smoking behavior, 3-hydroxy-1-methylpropylmercapturic acid measurement	http://www.ebi.ac.uk/efo/EFO_0004318, http://www.ebi.ac.uk/efo/EFO_0007015	GCST002957	Genome-wide genotyping array
2016-07-13	26053186	Park SL	2015-06-08	PLoS One	www.ncbi.nlm.nih.gov/pubmed/26053186	Mercapturic Acids Derived from the Toxicants Acrolein and Crotonaldehyde in the Urine of Cigarette Smokers from Five Ethnic Groups with Differing Risks for Lung Cancer.	3-hydroxy-1-methylpropylmercapturic acid levels in smokers	361 African American current smoker individuals, 329 Native Hawaiian ancestry current smoker individuals, 440 European ancestry current smoker individuals, 452 Latino current smoker individuals, 702 Japanese ancestry current smoker individuals	NA	16q24.1	16	86336274	NR	LINC00917			ENSG00000168367			rs2696842-?	rs2696842	0	2696842	intron_variant	0	NR	2E-6	5.698970004336019	(EA)	0.4964	[NR] unit decrease	Illumina [up to 11892802] (imputed)	N	smoking behavior, 3-hydroxy-1-methylpropylmercapturic acid measurement	http://www.ebi.ac.uk/efo/EFO_0004318, http://www.ebi.ac.uk/efo/EFO_0007015	GCST002957	Genome-wide genotyping array
2016-07-13	26053186	Park SL	2015-06-08	PLoS One	www.ncbi.nlm.nih.gov/pubmed/26053186	Mercapturic Acids Derived from the Toxicants Acrolein and Crotonaldehyde in the Urine of Cigarette Smokers from Five Ethnic Groups with Differing Risks for Lung Cancer.	3-hydroxy-1-methylpropylmercapturic acid levels in smokers	361 African American current smoker individuals, 329 Native Hawaiian ancestry current smoker individuals, 440 European ancestry current smoker individuals, 452 Latino current smoker individuals, 702 Japanese ancestry current smoker individuals	NA	17p12	17	14811500	NR	AC005863.1 - LINC02096	ENSG00000205325	ENSG00000238212		30814	23057	rs189798510-?	rs189798510	0	189798510	intergenic_variant	1	NR	2E-7	6.698970004336019	(Japanese)	0.5677	[NR] unit decrease	Illumina [up to 11892802] (imputed)	N	smoking behavior, 3-hydroxy-1-methylpropylmercapturic acid measurement	http://www.ebi.ac.uk/efo/EFO_0004318, http://www.ebi.ac.uk/efo/EFO_0007015	GCST002957	Genome-wide genotyping array
2016-07-13	26053186	Park SL	2015-06-08	PLoS One	www.ncbi.nlm.nih.gov/pubmed/26053186	Mercapturic Acids Derived from the Toxicants Acrolein and Crotonaldehyde in the Urine of Cigarette Smokers from Five Ethnic Groups with Differing Risks for Lung Cancer.	3-hydroxy-1-methylpropylmercapturic acid levels in smokers	361 African American current smoker individuals, 329 Native Hawaiian ancestry current smoker individuals, 440 European ancestry current smoker individuals, 452 Latino current smoker individuals, 702 Japanese ancestry current smoker individuals	NA	17q11.2	17	28927882	NR	PHF12, AC024267.4			ENSG00000109118, ENSG00000265845			rs184910283-?	rs184910283	0	184910283	intron_variant	0	NR	3E-6	5.522878745280337	(Latino)	1.0577	[NR] unit decrease	Illumina [up to 11892802] (imputed)	N	smoking behavior, 3-hydroxy-1-methylpropylmercapturic acid measurement	http://www.ebi.ac.uk/efo/EFO_0004318, http://www.ebi.ac.uk/efo/EFO_0007015	GCST002957	Genome-wide genotyping array
2016-07-13	26053186	Park SL	2015-06-08	PLoS One	www.ncbi.nlm.nih.gov/pubmed/26053186	Mercapturic Acids Derived from the Toxicants Acrolein and Crotonaldehyde in the Urine of Cigarette Smokers from Five Ethnic Groups with Differing Risks for Lung Cancer.	3-hydroxy-1-methylpropylmercapturic acid levels in smokers	361 African American current smoker individuals, 329 Native Hawaiian ancestry current smoker individuals, 440 European ancestry current smoker individuals, 452 Latino current smoker individuals, 702 Japanese ancestry current smoker individuals	NA	17q11.2	17	33158862	NR	ASIC2			ENSG00000108684			rs72819126-?	rs72819126	0	72819126	intron_variant	0	NR	1E-6	6.0	(EA)	0.5993	[NR] unit decrease	Illumina [up to 11892802] (imputed)	N	smoking behavior, 3-hydroxy-1-methylpropylmercapturic acid measurement	http://www.ebi.ac.uk/efo/EFO_0004318, http://www.ebi.ac.uk/efo/EFO_0007015	GCST002957	Genome-wide genotyping array
2016-07-13	26053186	Park SL	2015-06-08	PLoS One	www.ncbi.nlm.nih.gov/pubmed/26053186	Mercapturic Acids Derived from the Toxicants Acrolein and Crotonaldehyde in the Urine of Cigarette Smokers from Five Ethnic Groups with Differing Risks for Lung Cancer.	3-hydroxy-1-methylpropylmercapturic acid levels in smokers	361 African American current smoker individuals, 329 Native Hawaiian ancestry current smoker individuals, 440 European ancestry current smoker individuals, 452 Latino current smoker individuals, 702 Japanese ancestry current smoker individuals	NA	17q21.2	17	40882989	NR	KRT20, KRT20			ENSG00000171431, ENSG00000263057			rs9912181-?	rs9912181	0	9912181	intron_variant	0	NR	2E-6	5.698970004336019	(Latino)	0.6894	[NR] unit decrease	Illumina [up to 11892802] (imputed)	N	smoking behavior, 3-hydroxy-1-methylpropylmercapturic acid measurement	http://www.ebi.ac.uk/efo/EFO_0004318, http://www.ebi.ac.uk/efo/EFO_0007015	GCST002957	Genome-wide genotyping array
2016-07-13	26053186	Park SL	2015-06-08	PLoS One	www.ncbi.nlm.nih.gov/pubmed/26053186	Mercapturic Acids Derived from the Toxicants Acrolein and Crotonaldehyde in the Urine of Cigarette Smokers from Five Ethnic Groups with Differing Risks for Lung Cancer.	3-hydroxy-1-methylpropylmercapturic acid levels in smokers	361 African American current smoker individuals, 329 Native Hawaiian ancestry current smoker individuals, 440 European ancestry current smoker individuals, 452 Latino current smoker individuals, 702 Japanese ancestry current smoker individuals	NA	17q24.2	17	68350415	NR	ARSG			ENSG00000141337			rs143323161-?	rs143323161	0	143323161	intron_variant	0	NR	3E-6	5.522878745280337	(Japanese)	0.6027	[NR] unit decrease	Illumina [up to 11892802] (imputed)	N	smoking behavior, 3-hydroxy-1-methylpropylmercapturic acid measurement	http://www.ebi.ac.uk/efo/EFO_0004318, http://www.ebi.ac.uk/efo/EFO_0007015	GCST002957	Genome-wide genotyping array
2016-07-13	26053186	Park SL	2015-06-08	PLoS One	www.ncbi.nlm.nih.gov/pubmed/26053186	Mercapturic Acids Derived from the Toxicants Acrolein and Crotonaldehyde in the Urine of Cigarette Smokers from Five Ethnic Groups with Differing Risks for Lung Cancer.	3-hydroxy-1-methylpropylmercapturic acid levels in smokers	361 African American current smoker individuals, 329 Native Hawaiian ancestry current smoker individuals, 440 European ancestry current smoker individuals, 452 Latino current smoker individuals, 702 Japanese ancestry current smoker individuals	NA	17q24.2	17	68578976	NR	FAM20A, AC079210.1			ENSG00000108950, ENSG00000267461			rs12453524-?	rs12453524	0	12453524	intron_variant	0	NR	4E-6	5.3979400086720375	(Japanese)	0.6306	[NR] unit decrease	Illumina [up to 11892802] (imputed)	N	smoking behavior, 3-hydroxy-1-methylpropylmercapturic acid measurement	http://www.ebi.ac.uk/efo/EFO_0004318, http://www.ebi.ac.uk/efo/EFO_0007015	GCST002957	Genome-wide genotyping array
2016-07-13	26053186	Park SL	2015-06-08	PLoS One	www.ncbi.nlm.nih.gov/pubmed/26053186	Mercapturic Acids Derived from the Toxicants Acrolein and Crotonaldehyde in the Urine of Cigarette Smokers from Five Ethnic Groups with Differing Risks for Lung Cancer.	3-hydroxy-1-methylpropylmercapturic acid levels in smokers	361 African American current smoker individuals, 329 Native Hawaiian ancestry current smoker individuals, 440 European ancestry current smoker individuals, 452 Latino current smoker individuals, 702 Japanese ancestry current smoker individuals	NA	17q24.3	17	70210256	NR	KCNJ2 - CALM2P1	ENSG00000123700	ENSG00000267170		30208	31068	rs72863877-?	rs72863877	0	72863877	intergenic_variant	1	NR	2E-6	5.698970004336019	(Japanese)	0.7501	[NR] unit decrease	Illumina [up to 11892802] (imputed)	N	smoking behavior, 3-hydroxy-1-methylpropylmercapturic acid measurement	http://www.ebi.ac.uk/efo/EFO_0004318, http://www.ebi.ac.uk/efo/EFO_0007015	GCST002957	Genome-wide genotyping array
2016-07-13	26053186	Park SL	2015-06-08	PLoS One	www.ncbi.nlm.nih.gov/pubmed/26053186	Mercapturic Acids Derived from the Toxicants Acrolein and Crotonaldehyde in the Urine of Cigarette Smokers from Five Ethnic Groups with Differing Risks for Lung Cancer.	3-hydroxy-1-methylpropylmercapturic acid levels in smokers	361 African American current smoker individuals, 329 Native Hawaiian ancestry current smoker individuals, 440 European ancestry current smoker individuals, 452 Latino current smoker individuals, 702 Japanese ancestry current smoker individuals	NA	17q25.3	17	79309121	NR	RBFOX3			ENSG00000167281			rs79211555-?	rs79211555	0	79211555	intron_variant	0	NR	3E-9	8.522878745280337	(AA)	1.5956	[NR] unit decrease	Illumina [up to 11892802] (imputed)	N	smoking behavior, 3-hydroxy-1-methylpropylmercapturic acid measurement	http://www.ebi.ac.uk/efo/EFO_0004318, http://www.ebi.ac.uk/efo/EFO_0007015	GCST002957	Genome-wide genotyping array
2016-07-13	26053186	Park SL	2015-06-08	PLoS One	www.ncbi.nlm.nih.gov/pubmed/26053186	Mercapturic Acids Derived from the Toxicants Acrolein and Crotonaldehyde in the Urine of Cigarette Smokers from Five Ethnic Groups with Differing Risks for Lung Cancer.	3-hydroxy-1-methylpropylmercapturic acid levels in smokers	361 African American current smoker individuals, 329 Native Hawaiian ancestry current smoker individuals, 440 European ancestry current smoker individuals, 452 Latino current smoker individuals, 702 Japanese ancestry current smoker individuals	NA	17q25.3	17	82284247	NR	AC132872.5 - LINC01970	ENSG00000287737	ENSG00000265692		4602	5799	rs8072599-?	rs8072599	0	8072599	intergenic_variant	1	NR	2E-6	5.698970004336019	(Japanese)	0.7355	[NR] unit decrease	Illumina [up to 11892802] (imputed)	N	smoking behavior, 3-hydroxy-1-methylpropylmercapturic acid measurement	http://www.ebi.ac.uk/efo/EFO_0004318, http://www.ebi.ac.uk/efo/EFO_0007015	GCST002957	Genome-wide genotyping array
2016-07-13	26053186	Park SL	2015-06-08	PLoS One	www.ncbi.nlm.nih.gov/pubmed/26053186	Mercapturic Acids Derived from the Toxicants Acrolein and Crotonaldehyde in the Urine of Cigarette Smokers from Five Ethnic Groups with Differing Risks for Lung Cancer.	3-hydroxy-1-methylpropylmercapturic acid levels in smokers	361 African American current smoker individuals, 329 Native Hawaiian ancestry current smoker individuals, 440 European ancestry current smoker individuals, 452 Latino current smoker individuals, 702 Japanese ancestry current smoker individuals	NA	18p11.21	18	13298944	NR	LDLRAD4			ENSG00000168675			rs62097350-?	rs62097350	0	62097350	intron_variant	0	NR	2E-6	5.698970004336019	(Japanese)	0.3644	[NR] unit decrease	Illumina [up to 11892802] (imputed)	N	smoking behavior, 3-hydroxy-1-methylpropylmercapturic acid measurement	http://www.ebi.ac.uk/efo/EFO_0004318, http://www.ebi.ac.uk/efo/EFO_0007015	GCST002957	Genome-wide genotyping array
2016-07-13	26053186	Park SL	2015-06-08	PLoS One	www.ncbi.nlm.nih.gov/pubmed/26053186	Mercapturic Acids Derived from the Toxicants Acrolein and Crotonaldehyde in the Urine of Cigarette Smokers from Five Ethnic Groups with Differing Risks for Lung Cancer.	3-hydroxy-1-methylpropylmercapturic acid levels in smokers	361 African American current smoker individuals, 329 Native Hawaiian ancestry current smoker individuals, 440 European ancestry current smoker individuals, 452 Latino current smoker individuals, 702 Japanese ancestry current smoker individuals	NA	18p11.31	18	7172525	NR	SLC25A51P2 - LRRC30	ENSG00000263716	ENSG00000206422		36706	58600	rs9675861-?	rs9675861	0	9675861	intergenic_variant	1	NR	1E-6	6.0	(Japanese)	0.395	[NR] unit decrease	Illumina [up to 11892802] (imputed)	N	smoking behavior, 3-hydroxy-1-methylpropylmercapturic acid measurement	http://www.ebi.ac.uk/efo/EFO_0004318, http://www.ebi.ac.uk/efo/EFO_0007015	GCST002957	Genome-wide genotyping array
2016-07-13	26053186	Park SL	2015-06-08	PLoS One	www.ncbi.nlm.nih.gov/pubmed/26053186	Mercapturic Acids Derived from the Toxicants Acrolein and Crotonaldehyde in the Urine of Cigarette Smokers from Five Ethnic Groups with Differing Risks for Lung Cancer.	3-hydroxy-1-methylpropylmercapturic acid levels in smokers	361 African American current smoker individuals, 329 Native Hawaiian ancestry current smoker individuals, 440 European ancestry current smoker individuals, 452 Latino current smoker individuals, 702 Japanese ancestry current smoker individuals	NA	18q12.2	18	37505770	NR	CELF4			ENSG00000101489			rs41475954-?	rs41475954	0	41475954	intron_variant	0	NR	1E-6	6.0	(Japanese)	0.4614	[NR] unit decrease	Illumina [up to 11892802] (imputed)	N	smoking behavior, 3-hydroxy-1-methylpropylmercapturic acid measurement	http://www.ebi.ac.uk/efo/EFO_0004318, http://www.ebi.ac.uk/efo/EFO_0007015	GCST002957	Genome-wide genotyping array
2016-07-13	26053186	Park SL	2015-06-08	PLoS One	www.ncbi.nlm.nih.gov/pubmed/26053186	Mercapturic Acids Derived from the Toxicants Acrolein and Crotonaldehyde in the Urine of Cigarette Smokers from Five Ethnic Groups with Differing Risks for Lung Cancer.	3-hydroxy-1-methylpropylmercapturic acid levels in smokers	361 African American current smoker individuals, 329 Native Hawaiian ancestry current smoker individuals, 440 European ancestry current smoker individuals, 452 Latino current smoker individuals, 702 Japanese ancestry current smoker individuals	NA	18q12.3	18	44422774	NR	LINC01478			ENSG00000267337			rs182599614-?	rs182599614	0	182599614	intron_variant	0	NR	7E-8	7.154901959985743	(AA)	1.4306	[NR] unit decrease	Illumina [up to 11892802] (imputed)	N	smoking behavior, 3-hydroxy-1-methylpropylmercapturic acid measurement	http://www.ebi.ac.uk/efo/EFO_0004318, http://www.ebi.ac.uk/efo/EFO_0007015	GCST002957	Genome-wide genotyping array
2016-07-13	26053186	Park SL	2015-06-08	PLoS One	www.ncbi.nlm.nih.gov/pubmed/26053186	Mercapturic Acids Derived from the Toxicants Acrolein and Crotonaldehyde in the Urine of Cigarette Smokers from Five Ethnic Groups with Differing Risks for Lung Cancer.	3-hydroxy-1-methylpropylmercapturic acid levels in smokers	361 African American current smoker individuals, 329 Native Hawaiian ancestry current smoker individuals, 440 European ancestry current smoker individuals, 452 Latino current smoker individuals, 702 Japanese ancestry current smoker individuals	NA	18q21.1	18	50490517	NR	RPLP0P11 - MAPK4	ENSG00000239780	ENSG00000141639		31722	69570	rs77990856-?	rs77990856	0	77990856	intergenic_variant	1	NR	4E-11	10.397940008672037	(AA)	1.7919	[NR] unit decrease	Illumina [up to 11892802] (imputed)	N	smoking behavior, 3-hydroxy-1-methylpropylmercapturic acid measurement	http://www.ebi.ac.uk/efo/EFO_0004318, http://www.ebi.ac.uk/efo/EFO_0007015	GCST002957	Genome-wide genotyping array
2016-07-13	26053186	Park SL	2015-06-08	PLoS One	www.ncbi.nlm.nih.gov/pubmed/26053186	Mercapturic Acids Derived from the Toxicants Acrolein and Crotonaldehyde in the Urine of Cigarette Smokers from Five Ethnic Groups with Differing Risks for Lung Cancer.	3-hydroxy-1-methylpropylmercapturic acid levels in smokers	361 African American current smoker individuals, 329 Native Hawaiian ancestry current smoker individuals, 440 European ancestry current smoker individuals, 452 Latino current smoker individuals, 702 Japanese ancestry current smoker individuals	NA	18q21.33	18	63326888	NR	BCL2 - KDSR	ENSG00000171791	ENSG00000119537		6760	838	rs139419907-?	rs139419907	0	139419907	intergenic_variant	1	NR	3E-6	5.522878745280337	(Japanese)	0.762	[NR] unit decrease	Illumina [up to 11892802] (imputed)	N	smoking behavior, 3-hydroxy-1-methylpropylmercapturic acid measurement	http://www.ebi.ac.uk/efo/EFO_0004318, http://www.ebi.ac.uk/efo/EFO_0007015	GCST002957	Genome-wide genotyping array
2016-07-13	26053186	Park SL	2015-06-08	PLoS One	www.ncbi.nlm.nih.gov/pubmed/26053186	Mercapturic Acids Derived from the Toxicants Acrolein and Crotonaldehyde in the Urine of Cigarette Smokers from Five Ethnic Groups with Differing Risks for Lung Cancer.	3-hydroxy-1-methylpropylmercapturic acid levels in smokers	361 African American current smoker individuals, 329 Native Hawaiian ancestry current smoker individuals, 440 European ancestry current smoker individuals, 452 Latino current smoker individuals, 702 Japanese ancestry current smoker individuals	NA	18q23	18	79412316	NR	NFATC1			ENSG00000131196			rs116989867-?	rs116989867	0	116989867	intron_variant	0	NR	2E-6	5.698970004336019	(Latino)	1.4136	[NR] unit decrease	Illumina [up to 11892802] (imputed)	N	smoking behavior, 3-hydroxy-1-methylpropylmercapturic acid measurement	http://www.ebi.ac.uk/efo/EFO_0004318, http://www.ebi.ac.uk/efo/EFO_0007015	GCST002957	Genome-wide genotyping array
2016-07-13	26053186	Park SL	2015-06-08	PLoS One	www.ncbi.nlm.nih.gov/pubmed/26053186	Mercapturic Acids Derived from the Toxicants Acrolein and Crotonaldehyde in the Urine of Cigarette Smokers from Five Ethnic Groups with Differing Risks for Lung Cancer.	3-hydroxy-1-methylpropylmercapturic acid levels in smokers	361 African American current smoker individuals, 329 Native Hawaiian ancestry current smoker individuals, 440 European ancestry current smoker individuals, 452 Latino current smoker individuals, 702 Japanese ancestry current smoker individuals	NA	19q13.2	19	41800015	NR	CEACAM3			ENSG00000170956			rs140520053-?	rs140520053	0	140520053	intron_variant	0	NR	5E-7	6.301029995663981	(AA)	1.6277	[NR] unit decrease	Illumina [up to 11892802] (imputed)	N	smoking behavior, 3-hydroxy-1-methylpropylmercapturic acid measurement	http://www.ebi.ac.uk/efo/EFO_0004318, http://www.ebi.ac.uk/efo/EFO_0007015	GCST002957	Genome-wide genotyping array
2016-07-13	26053186	Park SL	2015-06-08	PLoS One	www.ncbi.nlm.nih.gov/pubmed/26053186	Mercapturic Acids Derived from the Toxicants Acrolein and Crotonaldehyde in the Urine of Cigarette Smokers from Five Ethnic Groups with Differing Risks for Lung Cancer.	3-hydroxy-1-methylpropylmercapturic acid levels in smokers	361 African American current smoker individuals, 329 Native Hawaiian ancestry current smoker individuals, 440 European ancestry current smoker individuals, 452 Latino current smoker individuals, 702 Japanese ancestry current smoker individuals	NA	19q13.31	19	44401857	NR	AC245748.2			ENSG00000267188			rs17657696-?	rs17657696	0	17657696	intron_variant	0	NR	4E-7	6.3979400086720375	(AA)	1.0923	[NR] unit decrease	Illumina [up to 11892802] (imputed)	N	smoking behavior, 3-hydroxy-1-methylpropylmercapturic acid measurement	http://www.ebi.ac.uk/efo/EFO_0004318, http://www.ebi.ac.uk/efo/EFO_0007015	GCST002957	Genome-wide genotyping array
2016-07-13	26053186	Park SL	2015-06-08	PLoS One	www.ncbi.nlm.nih.gov/pubmed/26053186	Mercapturic Acids Derived from the Toxicants Acrolein and Crotonaldehyde in the Urine of Cigarette Smokers from Five Ethnic Groups with Differing Risks for Lung Cancer.	3-hydroxy-1-methylpropylmercapturic acid levels in smokers	361 African American current smoker individuals, 329 Native Hawaiian ancestry current smoker individuals, 440 European ancestry current smoker individuals, 452 Latino current smoker individuals, 702 Japanese ancestry current smoker individuals	NA	1p21.3	1	96910288	NR	PTBP2 - DPYD	ENSG00000117569	ENSG00000188641		86550	167455	rs76620758-?	rs76620758	0	76620758	intergenic_variant	1	NR	2E-6	5.698970004336019	(EA)	0.6556	[NR] unit decrease	Illumina [up to 11892802] (imputed)	N	smoking behavior, 3-hydroxy-1-methylpropylmercapturic acid measurement	http://www.ebi.ac.uk/efo/EFO_0004318, http://www.ebi.ac.uk/efo/EFO_0007015	GCST002957	Genome-wide genotyping array
2016-07-13	26053186	Park SL	2015-06-08	PLoS One	www.ncbi.nlm.nih.gov/pubmed/26053186	Mercapturic Acids Derived from the Toxicants Acrolein and Crotonaldehyde in the Urine of Cigarette Smokers from Five Ethnic Groups with Differing Risks for Lung Cancer.	3-hydroxy-1-methylpropylmercapturic acid levels in smokers	361 African American current smoker individuals, 329 Native Hawaiian ancestry current smoker individuals, 440 European ancestry current smoker individuals, 452 Latino current smoker individuals, 702 Japanese ancestry current smoker individuals	NA	1p32.1	1	59655756	NR	FGGY			ENSG00000172456			rs72666268-?	rs72666268	0	72666268	intron_variant	0	NR	6E-8	7.221848749616356		0.3331	[NR] unit decrease	Illumina [up to 11892802] (imputed)	N	smoking behavior, 3-hydroxy-1-methylpropylmercapturic acid measurement	http://www.ebi.ac.uk/efo/EFO_0004318, http://www.ebi.ac.uk/efo/EFO_0007015	GCST002957	Genome-wide genotyping array
2016-07-13	26053186	Park SL	2015-06-08	PLoS One	www.ncbi.nlm.nih.gov/pubmed/26053186	Mercapturic Acids Derived from the Toxicants Acrolein and Crotonaldehyde in the Urine of Cigarette Smokers from Five Ethnic Groups with Differing Risks for Lung Cancer.	3-hydroxy-1-methylpropylmercapturic acid levels in smokers	361 African American current smoker individuals, 329 Native Hawaiian ancestry current smoker individuals, 440 European ancestry current smoker individuals, 452 Latino current smoker individuals, 702 Japanese ancestry current smoker individuals	NA	1q24.3	1	171387110	NR	SRP14P4 - GM2AP2	ENSG00000268062	ENSG00000239428		41803	5119	rs10912872-?	rs10912872	0	10912872	intergenic_variant	1	NR	3E-8	7.522878745280337		0.1102	[NR] unit decrease	Illumina [up to 11892802] (imputed)	N	smoking behavior, 3-hydroxy-1-methylpropylmercapturic acid measurement	http://www.ebi.ac.uk/efo/EFO_0004318, http://www.ebi.ac.uk/efo/EFO_0007015	GCST002957	Genome-wide genotyping array
2016-07-13	26053186	Park SL	2015-06-08	PLoS One	www.ncbi.nlm.nih.gov/pubmed/26053186	Mercapturic Acids Derived from the Toxicants Acrolein and Crotonaldehyde in the Urine of Cigarette Smokers from Five Ethnic Groups with Differing Risks for Lung Cancer.	3-hydroxy-1-methylpropylmercapturic acid levels in smokers	361 African American current smoker individuals, 329 Native Hawaiian ancestry current smoker individuals, 440 European ancestry current smoker individuals, 452 Latino current smoker individuals, 702 Japanese ancestry current smoker individuals	NA	20p11.1	20	26102121	NR	FAM182A - NCOR1P1	ENSG00000125804	ENSG00000240108		15204	1295	rs193078978-?	rs193078978	0	193078978	intergenic_variant	1	NR	2E-6	5.698970004336019	(EA)	0.3087	[NR] unit decrease	Illumina [up to 11892802] (imputed)	N	smoking behavior, 3-hydroxy-1-methylpropylmercapturic acid measurement	http://www.ebi.ac.uk/efo/EFO_0004318, http://www.ebi.ac.uk/efo/EFO_0007015	GCST002957	Genome-wide genotyping array
2016-07-13	26053186	Park SL	2015-06-08	PLoS One	www.ncbi.nlm.nih.gov/pubmed/26053186	Mercapturic Acids Derived from the Toxicants Acrolein and Crotonaldehyde in the Urine of Cigarette Smokers from Five Ethnic Groups with Differing Risks for Lung Cancer.	3-hydroxy-1-methylpropylmercapturic acid levels in smokers	361 African American current smoker individuals, 329 Native Hawaiian ancestry current smoker individuals, 440 European ancestry current smoker individuals, 452 Latino current smoker individuals, 702 Japanese ancestry current smoker individuals	NA	20p12.3	20	8915129	NR	PLCB1			ENSG00000182621			rs115205687-?	rs115205687	0	115205687	intron_variant	0	NR	4E-8	7.3979400086720375		0.4891	[NR] unit decrease	Illumina [up to 11892802] (imputed)	N	smoking behavior, 3-hydroxy-1-methylpropylmercapturic acid measurement	http://www.ebi.ac.uk/efo/EFO_0004318, http://www.ebi.ac.uk/efo/EFO_0007015	GCST002957	Genome-wide genotyping array
2016-07-13	26053186	Park SL	2015-06-08	PLoS One	www.ncbi.nlm.nih.gov/pubmed/26053186	Mercapturic Acids Derived from the Toxicants Acrolein and Crotonaldehyde in the Urine of Cigarette Smokers from Five Ethnic Groups with Differing Risks for Lung Cancer.	3-hydroxy-1-methylpropylmercapturic acid levels in smokers	361 African American current smoker individuals, 329 Native Hawaiian ancestry current smoker individuals, 440 European ancestry current smoker individuals, 452 Latino current smoker individuals, 702 Japanese ancestry current smoker individuals	NA	20p13	20	1420847	NR	FKBP1A - NSFL1C	ENSG00000088832	ENSG00000088833		27675	21315	rs73584251-?	rs73584251	0	73584251	intergenic_variant	1	NR	4E-7	6.3979400086720375		0.4242	[NR] unit decrease	Illumina [up to 11892802] (imputed)	N	smoking behavior, 3-hydroxy-1-methylpropylmercapturic acid measurement	http://www.ebi.ac.uk/efo/EFO_0004318, http://www.ebi.ac.uk/efo/EFO_0007015	GCST002957	Genome-wide genotyping array
2016-07-13	26053186	Park SL	2015-06-08	PLoS One	www.ncbi.nlm.nih.gov/pubmed/26053186	Mercapturic Acids Derived from the Toxicants Acrolein and Crotonaldehyde in the Urine of Cigarette Smokers from Five Ethnic Groups with Differing Risks for Lung Cancer.	3-hydroxy-1-methylpropylmercapturic acid levels in smokers	361 African American current smoker individuals, 329 Native Hawaiian ancestry current smoker individuals, 440 European ancestry current smoker individuals, 452 Latino current smoker individuals, 702 Japanese ancestry current smoker individuals	NA	20q13.12	20	45661494	NR	WFDC11			ENSG00000180083			rs6065855-?	rs6065855	0	6065855	intron_variant	0	NR	5E-6	5.301029995663981	(Native Hawaiian)	0.6644	[NR] unit increase	Illumina [up to 11892802] (imputed)	N	smoking behavior, 3-hydroxy-1-methylpropylmercapturic acid measurement	http://www.ebi.ac.uk/efo/EFO_0004318, http://www.ebi.ac.uk/efo/EFO_0007015	GCST002957	Genome-wide genotyping array
2016-07-13	26053186	Park SL	2015-06-08	PLoS One	www.ncbi.nlm.nih.gov/pubmed/26053186	Mercapturic Acids Derived from the Toxicants Acrolein and Crotonaldehyde in the Urine of Cigarette Smokers from Five Ethnic Groups with Differing Risks for Lung Cancer.	3-hydroxy-1-methylpropylmercapturic acid levels in smokers	361 African American current smoker individuals, 329 Native Hawaiian ancestry current smoker individuals, 440 European ancestry current smoker individuals, 452 Latino current smoker individuals, 702 Japanese ancestry current smoker individuals	NA	20q13.33	20	62315753	NR	LAMA5			ENSG00000130702			rs147619472-?	rs147619472	0	147619472	intron_variant	0	NR	4E-6	5.3979400086720375	(Japanese)	0.6915	[NR] unit decrease	Illumina [up to 11892802] (imputed)	N	smoking behavior, 3-hydroxy-1-methylpropylmercapturic acid measurement	http://www.ebi.ac.uk/efo/EFO_0004318, http://www.ebi.ac.uk/efo/EFO_0007015	GCST002957	Genome-wide genotyping array
2016-07-13	26053186	Park SL	2015-06-08	PLoS One	www.ncbi.nlm.nih.gov/pubmed/26053186	Mercapturic Acids Derived from the Toxicants Acrolein and Crotonaldehyde in the Urine of Cigarette Smokers from Five Ethnic Groups with Differing Risks for Lung Cancer.	3-hydroxy-1-methylpropylmercapturic acid levels in smokers	361 African American current smoker individuals, 329 Native Hawaiian ancestry current smoker individuals, 440 European ancestry current smoker individuals, 452 Latino current smoker individuals, 702 Japanese ancestry current smoker individuals	NA	21q21.1	21	16189964	NR	MIR99AHG			ENSG00000215386			rs78211511-?	rs78211511	0	78211511	intron_variant	0	NR	3E-7	6.522878745280337	(Native Hawaiian)	1.0443	[NR] unit decrease	Illumina [up to 11892802] (imputed)	N	smoking behavior, 3-hydroxy-1-methylpropylmercapturic acid measurement	http://www.ebi.ac.uk/efo/EFO_0004318, http://www.ebi.ac.uk/efo/EFO_0007015	GCST002957	Genome-wide genotyping array
2016-07-13	26053186	Park SL	2015-06-08	PLoS One	www.ncbi.nlm.nih.gov/pubmed/26053186	Mercapturic Acids Derived from the Toxicants Acrolein and Crotonaldehyde in the Urine of Cigarette Smokers from Five Ethnic Groups with Differing Risks for Lung Cancer.	3-hydroxy-1-methylpropylmercapturic acid levels in smokers	361 African American current smoker individuals, 329 Native Hawaiian ancestry current smoker individuals, 440 European ancestry current smoker individuals, 452 Latino current smoker individuals, 702 Japanese ancestry current smoker individuals	NA	21q21.1	21	18756591	NR	MIR548XHG			ENSG00000224141			rs112643338-?	rs112643338	0	112643338	intron_variant	0	NR	4E-6	5.3979400086720375	(Latino)	1.1442	[NR] unit decrease	Illumina [up to 11892802] (imputed)	N	smoking behavior, 3-hydroxy-1-methylpropylmercapturic acid measurement	http://www.ebi.ac.uk/efo/EFO_0004318, http://www.ebi.ac.uk/efo/EFO_0007015	GCST002957	Genome-wide genotyping array
2016-07-13	26053186	Park SL	2015-06-08	PLoS One	www.ncbi.nlm.nih.gov/pubmed/26053186	Mercapturic Acids Derived from the Toxicants Acrolein and Crotonaldehyde in the Urine of Cigarette Smokers from Five Ethnic Groups with Differing Risks for Lung Cancer.	3-hydroxy-1-methylpropylmercapturic acid levels in smokers	361 African American current smoker individuals, 329 Native Hawaiian ancestry current smoker individuals, 440 European ancestry current smoker individuals, 452 Latino current smoker individuals, 702 Japanese ancestry current smoker individuals	NA	21q22.13	21	37299116	NR	AP001412.1 - AP001437.2	ENSG00000272948	ENSG00000287637		30619	38266	rs16994935-?	rs16994935	0	16994935	intergenic_variant	1	NR	2E-6	5.698970004336019	(Latino)	0.6174	[NR] unit decrease	Illumina [up to 11892802] (imputed)	N	smoking behavior, 3-hydroxy-1-methylpropylmercapturic acid measurement	http://www.ebi.ac.uk/efo/EFO_0004318, http://www.ebi.ac.uk/efo/EFO_0007015	GCST002957	Genome-wide genotyping array
2016-07-13	26053186	Park SL	2015-06-08	PLoS One	www.ncbi.nlm.nih.gov/pubmed/26053186	Mercapturic Acids Derived from the Toxicants Acrolein and Crotonaldehyde in the Urine of Cigarette Smokers from Five Ethnic Groups with Differing Risks for Lung Cancer.	3-hydroxy-1-methylpropylmercapturic acid levels in smokers	361 African American current smoker individuals, 329 Native Hawaiian ancestry current smoker individuals, 440 European ancestry current smoker individuals, 452 Latino current smoker individuals, 702 Japanese ancestry current smoker individuals	NA	21q22.3	21	46298882	NR	YBEY - C21orf58	ENSG00000182362	ENSG00000160298		1131	1299	rs112591243-?	rs112591243	0	112591243	intergenic_variant	1	NR	3E-6	5.522878745280337	(Native Hawaiian)	0.6857	[NR] unit decrease	Illumina [up to 11892802] (imputed)	N	smoking behavior, 3-hydroxy-1-methylpropylmercapturic acid measurement	http://www.ebi.ac.uk/efo/EFO_0004318, http://www.ebi.ac.uk/efo/EFO_0007015	GCST002957	Genome-wide genotyping array
2016-07-13	26053186	Park SL	2015-06-08	PLoS One	www.ncbi.nlm.nih.gov/pubmed/26053186	Mercapturic Acids Derived from the Toxicants Acrolein and Crotonaldehyde in the Urine of Cigarette Smokers from Five Ethnic Groups with Differing Risks for Lung Cancer.	3-hydroxy-1-methylpropylmercapturic acid levels in smokers	361 African American current smoker individuals, 329 Native Hawaiian ancestry current smoker individuals, 440 European ancestry current smoker individuals, 452 Latino current smoker individuals, 702 Japanese ancestry current smoker individuals	NA	2p11.2	2	86613946	NR	RNF103-CHMP3, RNF103, AC015971.1			ENSG00000249884, ENSG00000239305, ENSG00000228363			rs745109-?	rs745109	0	745109	non_coding_transcript_exon_variant	0	NR	8E-7	6.096910013008056		0.155	[NR] unit decrease	Illumina [up to 11892802] (imputed)	N	smoking behavior, 3-hydroxy-1-methylpropylmercapturic acid measurement	http://www.ebi.ac.uk/efo/EFO_0004318, http://www.ebi.ac.uk/efo/EFO_0007015	GCST002957	Genome-wide genotyping array
2016-07-13	26053186	Park SL	2015-06-08	PLoS One	www.ncbi.nlm.nih.gov/pubmed/26053186	Mercapturic Acids Derived from the Toxicants Acrolein and Crotonaldehyde in the Urine of Cigarette Smokers from Five Ethnic Groups with Differing Risks for Lung Cancer.	3-hydroxy-1-methylpropylmercapturic acid levels in smokers	361 African American current smoker individuals, 329 Native Hawaiian ancestry current smoker individuals, 440 European ancestry current smoker individuals, 452 Latino current smoker individuals, 702 Japanese ancestry current smoker individuals	NA	2p12	2	80930411	NR	AC012355.1 - AC105342.1	ENSG00000230975	ENSG00000234429		60221	263926	rs1826411-?	rs1826411	0	1826411	intergenic_variant	1	NR	2E-7	6.698970004336019	(AA)	1.4592	[NR] unit decrease	Illumina [up to 11892802] (imputed)	N	smoking behavior, 3-hydroxy-1-methylpropylmercapturic acid measurement	http://www.ebi.ac.uk/efo/EFO_0004318, http://www.ebi.ac.uk/efo/EFO_0007015	GCST002957	Genome-wide genotyping array
2016-07-13	26053186	Park SL	2015-06-08	PLoS One	www.ncbi.nlm.nih.gov/pubmed/26053186	Mercapturic Acids Derived from the Toxicants Acrolein and Crotonaldehyde in the Urine of Cigarette Smokers from Five Ethnic Groups with Differing Risks for Lung Cancer.	3-hydroxy-1-methylpropylmercapturic acid levels in smokers	361 African American current smoker individuals, 329 Native Hawaiian ancestry current smoker individuals, 440 European ancestry current smoker individuals, 452 Latino current smoker individuals, 702 Japanese ancestry current smoker individuals	NA	2p12	2	81068213	NR	AC012355.1 - AC105342.1	ENSG00000230975	ENSG00000234429		198023	126124	rs113626797-?	rs113626797	0	113626797	regulatory_region_variant	1	NR	5E-7	6.301029995663981	(AA)	1.4247	[NR] unit decrease	Illumina [up to 11892802] (imputed)	N	smoking behavior, 3-hydroxy-1-methylpropylmercapturic acid measurement	http://www.ebi.ac.uk/efo/EFO_0004318, http://www.ebi.ac.uk/efo/EFO_0007015	GCST002957	Genome-wide genotyping array
2016-07-13	26053186	Park SL	2015-06-08	PLoS One	www.ncbi.nlm.nih.gov/pubmed/26053186	Mercapturic Acids Derived from the Toxicants Acrolein and Crotonaldehyde in the Urine of Cigarette Smokers from Five Ethnic Groups with Differing Risks for Lung Cancer.	3-hydroxy-1-methylpropylmercapturic acid levels in smokers	361 African American current smoker individuals, 329 Native Hawaiian ancestry current smoker individuals, 440 European ancestry current smoker individuals, 452 Latino current smoker individuals, 702 Japanese ancestry current smoker individuals	NA	2p12	2	82125373	NR	AC079896.1 - LYARP1	ENSG00000231781	ENSG00000229560		119673	143054	rs73939615-?	rs73939615	0	73939615	intergenic_variant	1	NR	1E-6	6.0	(Latino)	1.2363	[NR] unit decrease	Illumina [up to 11892802] (imputed)	N	smoking behavior, 3-hydroxy-1-methylpropylmercapturic acid measurement	http://www.ebi.ac.uk/efo/EFO_0004318, http://www.ebi.ac.uk/efo/EFO_0007015	GCST002957	Genome-wide genotyping array
2016-07-13	26053186	Park SL	2015-06-08	PLoS One	www.ncbi.nlm.nih.gov/pubmed/26053186	Mercapturic Acids Derived from the Toxicants Acrolein and Crotonaldehyde in the Urine of Cigarette Smokers from Five Ethnic Groups with Differing Risks for Lung Cancer.	3-hydroxy-1-methylpropylmercapturic acid levels in smokers	361 African American current smoker individuals, 329 Native Hawaiian ancestry current smoker individuals, 440 European ancestry current smoker individuals, 452 Latino current smoker individuals, 702 Japanese ancestry current smoker individuals	NA	2p15	2	61424393	NR	USP34			ENSG00000115464			rs115219852-?	rs115219852	0	115219852	intron_variant	0	NR	7E-7	6.154901959985743	(Latino)	1.184	[NR] unit decrease	Illumina [up to 11892802] (imputed)	N	smoking behavior, 3-hydroxy-1-methylpropylmercapturic acid measurement	http://www.ebi.ac.uk/efo/EFO_0004318, http://www.ebi.ac.uk/efo/EFO_0007015	GCST002957	Genome-wide genotyping array
2016-07-13	26053186	Park SL	2015-06-08	PLoS One	www.ncbi.nlm.nih.gov/pubmed/26053186	Mercapturic Acids Derived from the Toxicants Acrolein and Crotonaldehyde in the Urine of Cigarette Smokers from Five Ethnic Groups with Differing Risks for Lung Cancer.	3-hydroxy-1-methylpropylmercapturic acid levels in smokers	361 African American current smoker individuals, 329 Native Hawaiian ancestry current smoker individuals, 440 European ancestry current smoker individuals, 452 Latino current smoker individuals, 702 Japanese ancestry current smoker individuals	NA	2p15	2	62589884	NR	AC092155.1			ENSG00000226622			rs17576670-?	rs17576670	0	17576670	non_coding_transcript_exon_variant	0	NR	6E-7	6.221848749616356		0.3445	[NR] unit decrease	Illumina [up to 11892802] (imputed)	N	smoking behavior, 3-hydroxy-1-methylpropylmercapturic acid measurement	http://www.ebi.ac.uk/efo/EFO_0004318, http://www.ebi.ac.uk/efo/EFO_0007015	GCST002957	Genome-wide genotyping array
2016-07-13	26053186	Park SL	2015-06-08	PLoS One	www.ncbi.nlm.nih.gov/pubmed/26053186	Mercapturic Acids Derived from the Toxicants Acrolein and Crotonaldehyde in the Urine of Cigarette Smokers from Five Ethnic Groups with Differing Risks for Lung Cancer.	3-hydroxy-1-methylpropylmercapturic acid levels in smokers	361 African American current smoker individuals, 329 Native Hawaiian ancestry current smoker individuals, 440 European ancestry current smoker individuals, 452 Latino current smoker individuals, 702 Japanese ancestry current smoker individuals	NA	2p16.1	2	55798738	NR	PNPT1 - EFEMP1	ENSG00000138035	ENSG00000115380		104875	67229	rs74760234-?	rs74760234	0	74760234	intergenic_variant	1	NR	4E-7	6.3979400086720375	(Latino)	1.2083	[NR] unit decrease	Illumina [up to 11892802] (imputed)	N	smoking behavior, 3-hydroxy-1-methylpropylmercapturic acid measurement	http://www.ebi.ac.uk/efo/EFO_0004318, http://www.ebi.ac.uk/efo/EFO_0007015	GCST002957	Genome-wide genotyping array
2016-07-13	26053186	Park SL	2015-06-08	PLoS One	www.ncbi.nlm.nih.gov/pubmed/26053186	Mercapturic Acids Derived from the Toxicants Acrolein and Crotonaldehyde in the Urine of Cigarette Smokers from Five Ethnic Groups with Differing Risks for Lung Cancer.	3-hydroxy-1-methylpropylmercapturic acid levels in smokers	361 African American current smoker individuals, 329 Native Hawaiian ancestry current smoker individuals, 440 European ancestry current smoker individuals, 452 Latino current smoker individuals, 702 Japanese ancestry current smoker individuals	NA	2p16.3	2	50521617	NR	NRXN1			ENSG00000179915			rs1014667-?	rs1014667	0	1014667	intron_variant	0	NR	9E-8	7.045757490560675	(AA)	1.7115	[NR] unit decrease	Illumina [up to 11892802] (imputed)	N	smoking behavior, 3-hydroxy-1-methylpropylmercapturic acid measurement	http://www.ebi.ac.uk/efo/EFO_0004318, http://www.ebi.ac.uk/efo/EFO_0007015	GCST002957	Genome-wide genotyping array
2016-07-13	26053186	Park SL	2015-06-08	PLoS One	www.ncbi.nlm.nih.gov/pubmed/26053186	Mercapturic Acids Derived from the Toxicants Acrolein and Crotonaldehyde in the Urine of Cigarette Smokers from Five Ethnic Groups with Differing Risks for Lung Cancer.	3-hydroxy-1-methylpropylmercapturic acid levels in smokers	361 African American current smoker individuals, 329 Native Hawaiian ancestry current smoker individuals, 440 European ancestry current smoker individuals, 452 Latino current smoker individuals, 702 Japanese ancestry current smoker individuals	NA	2p21	2	47009297	NR	TTC7A			ENSG00000068724			rs61571577-?	rs61571577	0	61571577	intron_variant	0	NR	5E-7	6.301029995663981	(Latino)	1.1768	[NR] unit decrease	Illumina [up to 11892802] (imputed)	N	smoking behavior, 3-hydroxy-1-methylpropylmercapturic acid measurement	http://www.ebi.ac.uk/efo/EFO_0004318, http://www.ebi.ac.uk/efo/EFO_0007015	GCST002957	Genome-wide genotyping array
2016-07-13	26053186	Park SL	2015-06-08	PLoS One	www.ncbi.nlm.nih.gov/pubmed/26053186	Mercapturic Acids Derived from the Toxicants Acrolein and Crotonaldehyde in the Urine of Cigarette Smokers from Five Ethnic Groups with Differing Risks for Lung Cancer.	3-hydroxy-1-methylpropylmercapturic acid levels in smokers	361 African American current smoker individuals, 329 Native Hawaiian ancestry current smoker individuals, 440 European ancestry current smoker individuals, 452 Latino current smoker individuals, 702 Japanese ancestry current smoker individuals	NA	2p22.3	2	32021126	NR	DPY30			ENSG00000162961			rs139157003-?	rs139157003	0	139157003	intron_variant	0	NR	7E-8	7.154901959985743	(AA)	1.6118	[NR] unit decrease	Illumina [up to 11892802] (imputed)	N	smoking behavior, 3-hydroxy-1-methylpropylmercapturic acid measurement	http://www.ebi.ac.uk/efo/EFO_0004318, http://www.ebi.ac.uk/efo/EFO_0007015	GCST002957	Genome-wide genotyping array
2016-07-13	26053186	Park SL	2015-06-08	PLoS One	www.ncbi.nlm.nih.gov/pubmed/26053186	Mercapturic Acids Derived from the Toxicants Acrolein and Crotonaldehyde in the Urine of Cigarette Smokers from Five Ethnic Groups with Differing Risks for Lung Cancer.	3-hydroxy-1-methylpropylmercapturic acid levels in smokers	361 African American current smoker individuals, 329 Native Hawaiian ancestry current smoker individuals, 440 European ancestry current smoker individuals, 452 Latino current smoker individuals, 702 Japanese ancestry current smoker individuals	NA	2p23.1	2	30275787	NR	LBH			ENSG00000213626			rs13406665-?	rs13406665	0	13406665	intron_variant	0	NR	3E-6	5.522878745280337	(Japanese)	0.4538	[NR] unit decrease	Illumina [up to 11892802] (imputed)	N	smoking behavior, 3-hydroxy-1-methylpropylmercapturic acid measurement	http://www.ebi.ac.uk/efo/EFO_0004318, http://www.ebi.ac.uk/efo/EFO_0007015	GCST002957	Genome-wide genotyping array
2016-07-13	26053186	Park SL	2015-06-08	PLoS One	www.ncbi.nlm.nih.gov/pubmed/26053186	Mercapturic Acids Derived from the Toxicants Acrolein and Crotonaldehyde in the Urine of Cigarette Smokers from Five Ethnic Groups with Differing Risks for Lung Cancer.	3-hydroxy-1-methylpropylmercapturic acid levels in smokers	361 African American current smoker individuals, 329 Native Hawaiian ancestry current smoker individuals, 440 European ancestry current smoker individuals, 452 Latino current smoker individuals, 702 Japanese ancestry current smoker individuals	NA	2p23.1	2	30763879	NR	CAPN13			ENSG00000162949			rs78355147-?	rs78355147	0	78355147	intron_variant	0	NR	5E-7	6.301029995663981	(Latino)	0.9913	[NR] unit decrease	Illumina [up to 11892802] (imputed)	N	smoking behavior, 3-hydroxy-1-methylpropylmercapturic acid measurement	http://www.ebi.ac.uk/efo/EFO_0004318, http://www.ebi.ac.uk/efo/EFO_0007015	GCST002957	Genome-wide genotyping array
2016-07-13	26053186	Park SL	2015-06-08	PLoS One	www.ncbi.nlm.nih.gov/pubmed/26053186	Mercapturic Acids Derived from the Toxicants Acrolein and Crotonaldehyde in the Urine of Cigarette Smokers from Five Ethnic Groups with Differing Risks for Lung Cancer.	3-hydroxy-1-methylpropylmercapturic acid levels in smokers	361 African American current smoker individuals, 329 Native Hawaiian ancestry current smoker individuals, 440 European ancestry current smoker individuals, 452 Latino current smoker individuals, 702 Japanese ancestry current smoker individuals	NA	2p24.1	2	19581401	NR	LINC01808 - AC019055.1	ENSG00000237992	ENSG00000235911		61306	130314	rs10856789-?	rs10856789	0	10856789	intergenic_variant	1	NR	1E-7	7.0	(Native Hawaiian)	1.1678	[NR] unit increase	Illumina [up to 11892802] (imputed)	N	smoking behavior, 3-hydroxy-1-methylpropylmercapturic acid measurement	http://www.ebi.ac.uk/efo/EFO_0004318, http://www.ebi.ac.uk/efo/EFO_0007015	GCST002957	Genome-wide genotyping array
2016-07-13	26053186	Park SL	2015-06-08	PLoS One	www.ncbi.nlm.nih.gov/pubmed/26053186	Mercapturic Acids Derived from the Toxicants Acrolein and Crotonaldehyde in the Urine of Cigarette Smokers from Five Ethnic Groups with Differing Risks for Lung Cancer.	3-hydroxy-1-methylpropylmercapturic acid levels in smokers	361 African American current smoker individuals, 329 Native Hawaiian ancestry current smoker individuals, 440 European ancestry current smoker individuals, 452 Latino current smoker individuals, 702 Japanese ancestry current smoker individuals	NA	2p25.1	2	9601406	NR	YWHAQ			ENSG00000134308			rs55883249-?	rs55883249	0	55883249	intron_variant	0	NR	2E-7	6.698970004336019	(Japanese)	0.6204	[NR] unit decrease	Illumina [up to 11892802] (imputed)	N	smoking behavior, 3-hydroxy-1-methylpropylmercapturic acid measurement	http://www.ebi.ac.uk/efo/EFO_0004318, http://www.ebi.ac.uk/efo/EFO_0007015	GCST002957	Genome-wide genotyping array
2016-07-13	26053186	Park SL	2015-06-08	PLoS One	www.ncbi.nlm.nih.gov/pubmed/26053186	Mercapturic Acids Derived from the Toxicants Acrolein and Crotonaldehyde in the Urine of Cigarette Smokers from Five Ethnic Groups with Differing Risks for Lung Cancer.	3-hydroxy-1-methylpropylmercapturic acid levels in smokers	361 African American current smoker individuals, 329 Native Hawaiian ancestry current smoker individuals, 440 European ancestry current smoker individuals, 452 Latino current smoker individuals, 702 Japanese ancestry current smoker individuals	NA	2q11.2	2	100730839	NR	AC092168.1 - AC092168.3	ENSG00000228488	ENSG00000286737		7957	9119	rs182466621-?	rs182466621	0	182466621	intergenic_variant	1	NR	2E-7	6.698970004336019	(AA)	1.2926	[NR] unit decrease	Illumina [up to 11892802] (imputed)	N	smoking behavior, 3-hydroxy-1-methylpropylmercapturic acid measurement	http://www.ebi.ac.uk/efo/EFO_0004318, http://www.ebi.ac.uk/efo/EFO_0007015	GCST002957	Genome-wide genotyping array
2016-07-13	26053186	Park SL	2015-06-08	PLoS One	www.ncbi.nlm.nih.gov/pubmed/26053186	Mercapturic Acids Derived from the Toxicants Acrolein and Crotonaldehyde in the Urine of Cigarette Smokers from Five Ethnic Groups with Differing Risks for Lung Cancer.	3-hydroxy-1-methylpropylmercapturic acid levels in smokers	361 African American current smoker individuals, 329 Native Hawaiian ancestry current smoker individuals, 440 European ancestry current smoker individuals, 452 Latino current smoker individuals, 702 Japanese ancestry current smoker individuals	NA	2q11.2	2	100975599	NR	AC016738.2, NPAS2			ENSG00000230140, ENSG00000170485			rs60866311-?	rs60866311	0	60866311	non_coding_transcript_exon_variant	0	NR	9E-7	6.045757490560675	(Latino)	0.7469	[NR] unit decrease	Illumina [up to 11892802] (imputed)	N	smoking behavior, 3-hydroxy-1-methylpropylmercapturic acid measurement	http://www.ebi.ac.uk/efo/EFO_0004318, http://www.ebi.ac.uk/efo/EFO_0007015	GCST002957	Genome-wide genotyping array
2016-07-13	26053186	Park SL	2015-06-08	PLoS One	www.ncbi.nlm.nih.gov/pubmed/26053186	Mercapturic Acids Derived from the Toxicants Acrolein and Crotonaldehyde in the Urine of Cigarette Smokers from Five Ethnic Groups with Differing Risks for Lung Cancer.	3-hydroxy-1-methylpropylmercapturic acid levels in smokers	361 African American current smoker individuals, 329 Native Hawaiian ancestry current smoker individuals, 440 European ancestry current smoker individuals, 452 Latino current smoker individuals, 702 Japanese ancestry current smoker individuals	NA	2q14.3	2	128271828	NR	HS6ST1			ENSG00000136720			rs7561107-?	rs7561107	0	7561107	intron_variant	0	NR	3E-6	5.522878745280337	(Latino)	1.0082	[NR] unit decrease	Illumina [up to 11892802] (imputed)	N	smoking behavior, 3-hydroxy-1-methylpropylmercapturic acid measurement	http://www.ebi.ac.uk/efo/EFO_0004318, http://www.ebi.ac.uk/efo/EFO_0007015	GCST002957	Genome-wide genotyping array
2016-07-13	26053186	Park SL	2015-06-08	PLoS One	www.ncbi.nlm.nih.gov/pubmed/26053186	Mercapturic Acids Derived from the Toxicants Acrolein and Crotonaldehyde in the Urine of Cigarette Smokers from Five Ethnic Groups with Differing Risks for Lung Cancer.	3-hydroxy-1-methylpropylmercapturic acid levels in smokers	361 African American current smoker individuals, 329 Native Hawaiian ancestry current smoker individuals, 440 European ancestry current smoker individuals, 452 Latino current smoker individuals, 702 Japanese ancestry current smoker individuals	NA	2q14.3	2	128919841	NR	AC012451.1 - AC068483.1	ENSG00000237532	ENSG00000238277		338265	144005	rs115944785-?	rs115944785	0	115944785	intergenic_variant	1	NR	2E-6	5.698970004336019	(EA)	0.402	[NR] unit decrease	Illumina [up to 11892802] (imputed)	N	smoking behavior, 3-hydroxy-1-methylpropylmercapturic acid measurement	http://www.ebi.ac.uk/efo/EFO_0004318, http://www.ebi.ac.uk/efo/EFO_0007015	GCST002957	Genome-wide genotyping array
2016-07-13	26053186	Park SL	2015-06-08	PLoS One	www.ncbi.nlm.nih.gov/pubmed/26053186	Mercapturic Acids Derived from the Toxicants Acrolein and Crotonaldehyde in the Urine of Cigarette Smokers from Five Ethnic Groups with Differing Risks for Lung Cancer.	3-hydroxy-1-methylpropylmercapturic acid levels in smokers	361 African American current smoker individuals, 329 Native Hawaiian ancestry current smoker individuals, 440 European ancestry current smoker individuals, 452 Latino current smoker individuals, 702 Japanese ancestry current smoker individuals	NA	2q22.2	2	143097365	NR	ARHGAP15, MTND4P22			ENSG00000075884, ENSG00000232772			rs73962318-?	rs73962318	0	73962318	non_coding_transcript_exon_variant	0	NR	6E-7	6.221848749616356		0.3471	[NR] unit decrease	Illumina [up to 11892802] (imputed)	N	smoking behavior, 3-hydroxy-1-methylpropylmercapturic acid measurement	http://www.ebi.ac.uk/efo/EFO_0004318, http://www.ebi.ac.uk/efo/EFO_0007015	GCST002957	Genome-wide genotyping array
2016-07-13	26053186	Park SL	2015-06-08	PLoS One	www.ncbi.nlm.nih.gov/pubmed/26053186	Mercapturic Acids Derived from the Toxicants Acrolein and Crotonaldehyde in the Urine of Cigarette Smokers from Five Ethnic Groups with Differing Risks for Lung Cancer.	3-hydroxy-1-methylpropylmercapturic acid levels in smokers	361 African American current smoker individuals, 329 Native Hawaiian ancestry current smoker individuals, 440 European ancestry current smoker individuals, 452 Latino current smoker individuals, 702 Japanese ancestry current smoker individuals	NA	2q22.3	2	144303564	NR	GTDC1			ENSG00000121964			rs62169186-?	rs62169186	0	62169186	intron_variant	0	NR	3E-6	5.522878745280337	(Latino)	0.7196	[NR] unit decrease	Illumina [up to 11892802] (imputed)	N	smoking behavior, 3-hydroxy-1-methylpropylmercapturic acid measurement	http://www.ebi.ac.uk/efo/EFO_0004318, http://www.ebi.ac.uk/efo/EFO_0007015	GCST002957	Genome-wide genotyping array
2016-07-13	26053186	Park SL	2015-06-08	PLoS One	www.ncbi.nlm.nih.gov/pubmed/26053186	Mercapturic Acids Derived from the Toxicants Acrolein and Crotonaldehyde in the Urine of Cigarette Smokers from Five Ethnic Groups with Differing Risks for Lung Cancer.	3-hydroxy-1-methylpropylmercapturic acid levels in smokers	361 African American current smoker individuals, 329 Native Hawaiian ancestry current smoker individuals, 440 European ancestry current smoker individuals, 452 Latino current smoker individuals, 702 Japanese ancestry current smoker individuals	NA	2q22.3	2	146327302	NR	RPL17P12 - AC093084.1	ENSG00000230559	ENSG00000227134		132481	150125	rs16855418-?	rs16855418	0	16855418	intergenic_variant	1	NR	4E-6	5.3979400086720375	(Latino)	0.8124	[NR] unit decrease	Illumina [up to 11892802] (imputed)	N	smoking behavior, 3-hydroxy-1-methylpropylmercapturic acid measurement	http://www.ebi.ac.uk/efo/EFO_0004318, http://www.ebi.ac.uk/efo/EFO_0007015	GCST002957	Genome-wide genotyping array
2016-07-13	26053186	Park SL	2015-06-08	PLoS One	www.ncbi.nlm.nih.gov/pubmed/26053186	Mercapturic Acids Derived from the Toxicants Acrolein and Crotonaldehyde in the Urine of Cigarette Smokers from Five Ethnic Groups with Differing Risks for Lung Cancer.	3-hydroxy-1-methylpropylmercapturic acid levels in smokers	361 African American current smoker individuals, 329 Native Hawaiian ancestry current smoker individuals, 440 European ancestry current smoker individuals, 452 Latino current smoker individuals, 702 Japanese ancestry current smoker individuals	NA	2q23.3	2	153086712	NR	UBQLN4P2 - ATP5PBP4	ENSG00000226213	ENSG00000214025		208945	72226	rs186826000-?	rs186826000	0	186826000	intergenic_variant	1	NR	3E-7	6.522878745280337	(Native Hawaiian)	1.2654	[NR] unit increase	Illumina [up to 11892802] (imputed)	N	smoking behavior, 3-hydroxy-1-methylpropylmercapturic acid measurement	http://www.ebi.ac.uk/efo/EFO_0004318, http://www.ebi.ac.uk/efo/EFO_0007015	GCST002957	Genome-wide genotyping array
2016-07-13	26053186	Park SL	2015-06-08	PLoS One	www.ncbi.nlm.nih.gov/pubmed/26053186	Mercapturic Acids Derived from the Toxicants Acrolein and Crotonaldehyde in the Urine of Cigarette Smokers from Five Ethnic Groups with Differing Risks for Lung Cancer.	3-hydroxy-1-methylpropylmercapturic acid levels in smokers	361 African American current smoker individuals, 329 Native Hawaiian ancestry current smoker individuals, 440 European ancestry current smoker individuals, 452 Latino current smoker individuals, 702 Japanese ancestry current smoker individuals	NA	2q24.1	2	154955880	NR	CBX3P6 - AC092625.1	ENSG00000228837	ENSG00000230991		14813	8428	rs183369189-?	rs183369189	0	183369189	intergenic_variant	1	NR	2E-7	6.698970004336019	(AA)	0.8502	[NR] unit decrease	Illumina [up to 11892802] (imputed)	N	smoking behavior, 3-hydroxy-1-methylpropylmercapturic acid measurement	http://www.ebi.ac.uk/efo/EFO_0004318, http://www.ebi.ac.uk/efo/EFO_0007015	GCST002957	Genome-wide genotyping array
2016-07-13	26053186	Park SL	2015-06-08	PLoS One	www.ncbi.nlm.nih.gov/pubmed/26053186	Mercapturic Acids Derived from the Toxicants Acrolein and Crotonaldehyde in the Urine of Cigarette Smokers from Five Ethnic Groups with Differing Risks for Lung Cancer.	3-hydroxy-1-methylpropylmercapturic acid levels in smokers	361 African American current smoker individuals, 329 Native Hawaiian ancestry current smoker individuals, 440 European ancestry current smoker individuals, 452 Latino current smoker individuals, 702 Japanese ancestry current smoker individuals	NA	2q31.3	2	181451520	NR	AC020595.1 - ITGA4	ENSG00000226681	ENSG00000115232		25771	5682	rs147084229-?	rs147084229	0	147084229	intergenic_variant	1	NR	8E-7	6.096910013008056	(EA)	0.7441	[NR] unit decrease	Illumina [up to 11892802] (imputed)	N	smoking behavior, 3-hydroxy-1-methylpropylmercapturic acid measurement	http://www.ebi.ac.uk/efo/EFO_0004318, http://www.ebi.ac.uk/efo/EFO_0007015	GCST002957	Genome-wide genotyping array
2016-07-13	26053186	Park SL	2015-06-08	PLoS One	www.ncbi.nlm.nih.gov/pubmed/26053186	Mercapturic Acids Derived from the Toxicants Acrolein and Crotonaldehyde in the Urine of Cigarette Smokers from Five Ethnic Groups with Differing Risks for Lung Cancer.	3-hydroxy-1-methylpropylmercapturic acid levels in smokers	361 African American current smoker individuals, 329 Native Hawaiian ancestry current smoker individuals, 440 European ancestry current smoker individuals, 452 Latino current smoker individuals, 702 Japanese ancestry current smoker individuals	NA	2q32.1	2	183628013	NR	CACYBPP2 - AC093639.3	ENSG00000177855	ENSG00000286879		19894	269937	rs34395537-?	rs34395537	0	34395537	intergenic_variant	1	NR	3E-7	6.522878745280337	(Latino)	1.3226	[NR] unit decrease	Illumina [up to 11892802] (imputed)	N	smoking behavior, 3-hydroxy-1-methylpropylmercapturic acid measurement	http://www.ebi.ac.uk/efo/EFO_0004318, http://www.ebi.ac.uk/efo/EFO_0007015	GCST002957	Genome-wide genotyping array
2016-07-13	26053186	Park SL	2015-06-08	PLoS One	www.ncbi.nlm.nih.gov/pubmed/26053186	Mercapturic Acids Derived from the Toxicants Acrolein and Crotonaldehyde in the Urine of Cigarette Smokers from Five Ethnic Groups with Differing Risks for Lung Cancer.	3-hydroxy-1-methylpropylmercapturic acid levels in smokers	361 African American current smoker individuals, 329 Native Hawaiian ancestry current smoker individuals, 440 European ancestry current smoker individuals, 452 Latino current smoker individuals, 702 Japanese ancestry current smoker individuals	NA	2q32.3	2	194286481	NR	HNRNPA1P47 - LINC01821	ENSG00000236695	ENSG00000225539		98172	57709	rs150734725-?	rs150734725	0	150734725	intergenic_variant	1	NR	3E-7	6.522878745280337	(EA)	1.3024	[NR] unit decrease	Illumina [up to 11892802] (imputed)	N	smoking behavior, 3-hydroxy-1-methylpropylmercapturic acid measurement	http://www.ebi.ac.uk/efo/EFO_0004318, http://www.ebi.ac.uk/efo/EFO_0007015	GCST002957	Genome-wide genotyping array
2016-07-13	26053186	Park SL	2015-06-08	PLoS One	www.ncbi.nlm.nih.gov/pubmed/26053186	Mercapturic Acids Derived from the Toxicants Acrolein and Crotonaldehyde in the Urine of Cigarette Smokers from Five Ethnic Groups with Differing Risks for Lung Cancer.	3-hydroxy-1-methylpropylmercapturic acid levels in smokers	361 African American current smoker individuals, 329 Native Hawaiian ancestry current smoker individuals, 440 European ancestry current smoker individuals, 452 Latino current smoker individuals, 702 Japanese ancestry current smoker individuals	NA	2q33.3	2	206713131	NR	DYTN			ENSG00000232125			rs75358501-?	rs75358501	0	75358501	intron_variant	0	NR	3E-7	6.522878745280337	(AA)	0.8915	[NR] unit decrease	Illumina [up to 11892802] (imputed)	N	smoking behavior, 3-hydroxy-1-methylpropylmercapturic acid measurement	http://www.ebi.ac.uk/efo/EFO_0004318, http://www.ebi.ac.uk/efo/EFO_0007015	GCST002957	Genome-wide genotyping array
2016-07-13	26053186	Park SL	2015-06-08	PLoS One	www.ncbi.nlm.nih.gov/pubmed/26053186	Mercapturic Acids Derived from the Toxicants Acrolein and Crotonaldehyde in the Urine of Cigarette Smokers from Five Ethnic Groups with Differing Risks for Lung Cancer.	3-hydroxy-1-methylpropylmercapturic acid levels in smokers	361 African American current smoker individuals, 329 Native Hawaiian ancestry current smoker individuals, 440 European ancestry current smoker individuals, 452 Latino current smoker individuals, 702 Japanese ancestry current smoker individuals	NA	2q36.3	2	228861490	NR	PID1			ENSG00000153823			rs12996281-?	rs12996281	0	12996281	intron_variant	0	NR	1E-6	6.0	(Japanese)	0.5723	[NR] unit decrease	Illumina [up to 11892802] (imputed)	N	smoking behavior, 3-hydroxy-1-methylpropylmercapturic acid measurement	http://www.ebi.ac.uk/efo/EFO_0004318, http://www.ebi.ac.uk/efo/EFO_0007015	GCST002957	Genome-wide genotyping array
2016-07-13	26053186	Park SL	2015-06-08	PLoS One	www.ncbi.nlm.nih.gov/pubmed/26053186	Mercapturic Acids Derived from the Toxicants Acrolein and Crotonaldehyde in the Urine of Cigarette Smokers from Five Ethnic Groups with Differing Risks for Lung Cancer.	3-hydroxy-1-methylpropylmercapturic acid levels in smokers	361 African American current smoker individuals, 329 Native Hawaiian ancestry current smoker individuals, 440 European ancestry current smoker individuals, 452 Latino current smoker individuals, 702 Japanese ancestry current smoker individuals	NA	2q37.3	2	238918088	NR	TWIST2 - LINC01940	ENSG00000233608	ENSG00000227744		7554	1214	rs144363312-?	rs144363312	0	144363312	intergenic_variant	1	NR	2E-8	7.698970004336019	(AA)	1.6807	[NR] unit decrease	Illumina [up to 11892802] (imputed)	N	smoking behavior, 3-hydroxy-1-methylpropylmercapturic acid measurement	http://www.ebi.ac.uk/efo/EFO_0004318, http://www.ebi.ac.uk/efo/EFO_0007015	GCST002957	Genome-wide genotyping array
2016-07-13	26053186	Park SL	2015-06-08	PLoS One	www.ncbi.nlm.nih.gov/pubmed/26053186	Mercapturic Acids Derived from the Toxicants Acrolein and Crotonaldehyde in the Urine of Cigarette Smokers from Five Ethnic Groups with Differing Risks for Lung Cancer.	3-hydroxy-1-methylpropylmercapturic acid levels in smokers	361 African American current smoker individuals, 329 Native Hawaiian ancestry current smoker individuals, 440 European ancestry current smoker individuals, 452 Latino current smoker individuals, 702 Japanese ancestry current smoker individuals	NA	3p11.1	3	90405245	NR	HSPE1P19 - ABBA01000933.1	ENSG00000271024	ENSG00000283367		143537	951510	rs189894228-?	rs189894228	0	189894228	intergenic_variant	1	NR	1E-6	6.0	(Native Hawaiian)	1.0929	[NR] unit decrease	Illumina [up to 11892802] (imputed)	N	smoking behavior, 3-hydroxy-1-methylpropylmercapturic acid measurement	http://www.ebi.ac.uk/efo/EFO_0004318, http://www.ebi.ac.uk/efo/EFO_0007015	GCST002957	Genome-wide genotyping array
2016-07-13	26053186	Park SL	2015-06-08	PLoS One	www.ncbi.nlm.nih.gov/pubmed/26053186	Mercapturic Acids Derived from the Toxicants Acrolein and Crotonaldehyde in the Urine of Cigarette Smokers from Five Ethnic Groups with Differing Risks for Lung Cancer.	3-hydroxy-1-methylpropylmercapturic acid levels in smokers	361 African American current smoker individuals, 329 Native Hawaiian ancestry current smoker individuals, 440 European ancestry current smoker individuals, 452 Latino current smoker individuals, 702 Japanese ancestry current smoker individuals	NA	3p14.1	3	68747005	NR	TAFA4			ENSG00000163377			rs11708245-?	rs11708245	0	11708245	intron_variant	0	NR	1E-7	7.0	(EA)	0.1938	[NR] unit increase	Illumina [up to 11892802] (imputed)	N	smoking behavior, 3-hydroxy-1-methylpropylmercapturic acid measurement	http://www.ebi.ac.uk/efo/EFO_0004318, http://www.ebi.ac.uk/efo/EFO_0007015	GCST002957	Genome-wide genotyping array
2016-07-13	26053186	Park SL	2015-06-08	PLoS One	www.ncbi.nlm.nih.gov/pubmed/26053186	Mercapturic Acids Derived from the Toxicants Acrolein and Crotonaldehyde in the Urine of Cigarette Smokers from Five Ethnic Groups with Differing Risks for Lung Cancer.	3-hydroxy-1-methylpropylmercapturic acid levels in smokers	361 African American current smoker individuals, 329 Native Hawaiian ancestry current smoker individuals, 440 European ancestry current smoker individuals, 452 Latino current smoker individuals, 702 Japanese ancestry current smoker individuals	NA	3p14.2	3	63251134	NR	SYNPR			ENSG00000163630			rs13098482-?	rs13098482	0	13098482	intron_variant	0	NR	4E-7	6.3979400086720375	(Japanese)	0.683	[NR] unit decrease	Illumina [up to 11892802] (imputed)	N	smoking behavior, 3-hydroxy-1-methylpropylmercapturic acid measurement	http://www.ebi.ac.uk/efo/EFO_0004318, http://www.ebi.ac.uk/efo/EFO_0007015	GCST002957	Genome-wide genotyping array
2016-07-13	26053186	Park SL	2015-06-08	PLoS One	www.ncbi.nlm.nih.gov/pubmed/26053186	Mercapturic Acids Derived from the Toxicants Acrolein and Crotonaldehyde in the Urine of Cigarette Smokers from Five Ethnic Groups with Differing Risks for Lung Cancer.	3-hydroxy-1-methylpropylmercapturic acid levels in smokers	361 African American current smoker individuals, 329 Native Hawaiian ancestry current smoker individuals, 440 European ancestry current smoker individuals, 452 Latino current smoker individuals, 702 Japanese ancestry current smoker individuals	NA	3p14.3	3	54463747	NR	CACNA2D3			ENSG00000157445			rs149422347-?	rs149422347	0	149422347	intron_variant	0	NR	2E-6	5.698970004336019	(Native Hawaiian)	1.482	[NR] unit increase	Illumina [up to 11892802] (imputed)	N	smoking behavior, 3-hydroxy-1-methylpropylmercapturic acid measurement	http://www.ebi.ac.uk/efo/EFO_0004318, http://www.ebi.ac.uk/efo/EFO_0007015	GCST002957	Genome-wide genotyping array
2016-07-13	26053186	Park SL	2015-06-08	PLoS One	www.ncbi.nlm.nih.gov/pubmed/26053186	Mercapturic Acids Derived from the Toxicants Acrolein and Crotonaldehyde in the Urine of Cigarette Smokers from Five Ethnic Groups with Differing Risks for Lung Cancer.	3-hydroxy-1-methylpropylmercapturic acid levels in smokers	361 African American current smoker individuals, 329 Native Hawaiian ancestry current smoker individuals, 440 European ancestry current smoker individuals, 452 Latino current smoker individuals, 702 Japanese ancestry current smoker individuals	NA	3p14.3	3	58470270	NR	PDHB - AC116036.2	ENSG00000168291	ENSG00000272360		36413	20560	rs112208829-?	rs112208829	0	112208829	intergenic_variant	1	NR	3E-6	5.522878745280337	(Latino)	1.0368	[NR] unit decrease	Illumina [up to 11892802] (imputed)	N	smoking behavior, 3-hydroxy-1-methylpropylmercapturic acid measurement	http://www.ebi.ac.uk/efo/EFO_0004318, http://www.ebi.ac.uk/efo/EFO_0007015	GCST002957	Genome-wide genotyping array
2016-07-13	26053186	Park SL	2015-06-08	PLoS One	www.ncbi.nlm.nih.gov/pubmed/26053186	Mercapturic Acids Derived from the Toxicants Acrolein and Crotonaldehyde in the Urine of Cigarette Smokers from Five Ethnic Groups with Differing Risks for Lung Cancer.	3-hydroxy-1-methylpropylmercapturic acid levels in smokers	361 African American current smoker individuals, 329 Native Hawaiian ancestry current smoker individuals, 440 European ancestry current smoker individuals, 452 Latino current smoker individuals, 702 Japanese ancestry current smoker individuals	NA	3p22.1	3	39950732	NR	MYRIP			ENSG00000170011			rs112364629-?	rs112364629	0	112364629	intron_variant	0	NR	6E-7	6.221848749616356		0.4197	[NR] unit decrease	Illumina [up to 11892802] (imputed)	N	smoking behavior, 3-hydroxy-1-methylpropylmercapturic acid measurement	http://www.ebi.ac.uk/efo/EFO_0004318, http://www.ebi.ac.uk/efo/EFO_0007015	GCST002957	Genome-wide genotyping array
2016-07-13	26053186	Park SL	2015-06-08	PLoS One	www.ncbi.nlm.nih.gov/pubmed/26053186	Mercapturic Acids Derived from the Toxicants Acrolein and Crotonaldehyde in the Urine of Cigarette Smokers from Five Ethnic Groups with Differing Risks for Lung Cancer.	3-hydroxy-1-methylpropylmercapturic acid levels in smokers	361 African American current smoker individuals, 329 Native Hawaiian ancestry current smoker individuals, 440 European ancestry current smoker individuals, 452 Latino current smoker individuals, 702 Japanese ancestry current smoker individuals	NA	3p24.3	3	22972467	NR	RANP7 - SALL4P5	ENSG00000226183	ENSG00000231915		67316	17356	rs822203-?	rs822203	0	822203	intergenic_variant	1	NR	3E-6	5.522878745280337	(Japanese)	0.1429	[NR] unit decrease	Illumina [up to 11892802] (imputed)	N	smoking behavior, 3-hydroxy-1-methylpropylmercapturic acid measurement	http://www.ebi.ac.uk/efo/EFO_0004318, http://www.ebi.ac.uk/efo/EFO_0007015	GCST002957	Genome-wide genotyping array
2016-07-13	26053186	Park SL	2015-06-08	PLoS One	www.ncbi.nlm.nih.gov/pubmed/26053186	Mercapturic Acids Derived from the Toxicants Acrolein and Crotonaldehyde in the Urine of Cigarette Smokers from Five Ethnic Groups with Differing Risks for Lung Cancer.	3-hydroxy-1-methylpropylmercapturic acid levels in smokers	361 African American current smoker individuals, 329 Native Hawaiian ancestry current smoker individuals, 440 European ancestry current smoker individuals, 452 Latino current smoker individuals, 702 Japanese ancestry current smoker individuals	NA	3p25.3	3	8822123	NR	RAD18, CAV3			ENSG00000070950, ENSG00000182533			rs17049612-?	rs17049612	0	17049612	intron_variant	0	NR	6E-7	6.221848749616356		0.3986	[NR] unit decrease	Illumina [up to 11892802] (imputed)	N	smoking behavior, 3-hydroxy-1-methylpropylmercapturic acid measurement	http://www.ebi.ac.uk/efo/EFO_0004318, http://www.ebi.ac.uk/efo/EFO_0007015	GCST002957	Genome-wide genotyping array
2016-07-13	26053186	Park SL	2015-06-08	PLoS One	www.ncbi.nlm.nih.gov/pubmed/26053186	Mercapturic Acids Derived from the Toxicants Acrolein and Crotonaldehyde in the Urine of Cigarette Smokers from Five Ethnic Groups with Differing Risks for Lung Cancer.	3-hydroxy-1-methylpropylmercapturic acid levels in smokers	361 African American current smoker individuals, 329 Native Hawaiian ancestry current smoker individuals, 440 European ancestry current smoker individuals, 452 Latino current smoker individuals, 702 Japanese ancestry current smoker individuals	NA	3p26.1	3	4614354	NR	ITPR1			ENSG00000150995			rs72622154-?	rs72622154	0	72622154	intron_variant	0	NR	3E-6	5.522878745280337	(EA)	0.3942	[NR] unit decrease	Illumina [up to 11892802] (imputed)	N	smoking behavior, 3-hydroxy-1-methylpropylmercapturic acid measurement	http://www.ebi.ac.uk/efo/EFO_0004318, http://www.ebi.ac.uk/efo/EFO_0007015	GCST002957	Genome-wide genotyping array
2016-07-13	26053186	Park SL	2015-06-08	PLoS One	www.ncbi.nlm.nih.gov/pubmed/26053186	Mercapturic Acids Derived from the Toxicants Acrolein and Crotonaldehyde in the Urine of Cigarette Smokers from Five Ethnic Groups with Differing Risks for Lung Cancer.	3-hydroxy-1-methylpropylmercapturic acid levels in smokers	361 African American current smoker individuals, 329 Native Hawaiian ancestry current smoker individuals, 440 European ancestry current smoker individuals, 452 Latino current smoker individuals, 702 Japanese ancestry current smoker individuals	NA	3p26.1	3	4751322	NR	EGOT, ITPR1			ENSG00000235947, ENSG00000150995			rs17041333-?	rs17041333	0	17041333	non_coding_transcript_exon_variant	0	NR	3E-8	7.522878745280337	(EA)	0.8959	[NR] unit decrease	Illumina [up to 11892802] (imputed)	N	smoking behavior, 3-hydroxy-1-methylpropylmercapturic acid measurement	http://www.ebi.ac.uk/efo/EFO_0004318, http://www.ebi.ac.uk/efo/EFO_0007015	GCST002957	Genome-wide genotyping array
2016-07-13	26053186	Park SL	2015-06-08	PLoS One	www.ncbi.nlm.nih.gov/pubmed/26053186	Mercapturic Acids Derived from the Toxicants Acrolein and Crotonaldehyde in the Urine of Cigarette Smokers from Five Ethnic Groups with Differing Risks for Lung Cancer.	3-hydroxy-1-methylpropylmercapturic acid levels in smokers	361 African American current smoker individuals, 329 Native Hawaiian ancestry current smoker individuals, 440 European ancestry current smoker individuals, 452 Latino current smoker individuals, 702 Japanese ancestry current smoker individuals	NA	3p26.1	3	7878962	NR	AC077690.1 - LMCD1-AS1	ENSG00000270207	ENSG00000227110		88480	72301	rs73130949-?	rs73130949	0	73130949	regulatory_region_variant	1	NR	2E-7	6.698970004336019		0.4934	[NR] unit decrease	Illumina [up to 11892802] (imputed)	N	smoking behavior, 3-hydroxy-1-methylpropylmercapturic acid measurement	http://www.ebi.ac.uk/efo/EFO_0004318, http://www.ebi.ac.uk/efo/EFO_0007015	GCST002957	Genome-wide genotyping array
2016-07-13	26053186	Park SL	2015-06-08	PLoS One	www.ncbi.nlm.nih.gov/pubmed/26053186	Mercapturic Acids Derived from the Toxicants Acrolein and Crotonaldehyde in the Urine of Cigarette Smokers from Five Ethnic Groups with Differing Risks for Lung Cancer.	3-hydroxy-1-methylpropylmercapturic acid levels in smokers	361 African American current smoker individuals, 329 Native Hawaiian ancestry current smoker individuals, 440 European ancestry current smoker individuals, 452 Latino current smoker individuals, 702 Japanese ancestry current smoker individuals	NA	3p26.3	3	751144	NR	LINC01266			ENSG00000224957			rs74427637-?	rs74427637	0	74427637	intron_variant	0	NR	2E-6	5.698970004336019	(Native Hawaiian)	1.2837	[NR] unit decrease	Illumina [up to 11892802] (imputed)	N	smoking behavior, 3-hydroxy-1-methylpropylmercapturic acid measurement	http://www.ebi.ac.uk/efo/EFO_0004318, http://www.ebi.ac.uk/efo/EFO_0007015	GCST002957	Genome-wide genotyping array
2016-07-13	26053186	Park SL	2015-06-08	PLoS One	www.ncbi.nlm.nih.gov/pubmed/26053186	Mercapturic Acids Derived from the Toxicants Acrolein and Crotonaldehyde in the Urine of Cigarette Smokers from Five Ethnic Groups with Differing Risks for Lung Cancer.	3-hydroxy-1-methylpropylmercapturic acid levels in smokers	361 African American current smoker individuals, 329 Native Hawaiian ancestry current smoker individuals, 440 European ancestry current smoker individuals, 452 Latino current smoker individuals, 702 Japanese ancestry current smoker individuals	NA	3q11.1	3	93972003	NR	PROS1			ENSG00000184500			rs60136336-?	rs60136336	0	60136336	intron_variant	0	NR	2E-6	5.698970004336019	(Native Hawaiian)	0.7505	[NR] unit decrease	Illumina [up to 11892802] (imputed)	N	smoking behavior, 3-hydroxy-1-methylpropylmercapturic acid measurement	http://www.ebi.ac.uk/efo/EFO_0004318, http://www.ebi.ac.uk/efo/EFO_0007015	GCST002957	Genome-wide genotyping array
2016-07-13	26053186	Park SL	2015-06-08	PLoS One	www.ncbi.nlm.nih.gov/pubmed/26053186	Mercapturic Acids Derived from the Toxicants Acrolein and Crotonaldehyde in the Urine of Cigarette Smokers from Five Ethnic Groups with Differing Risks for Lung Cancer.	3-hydroxy-1-methylpropylmercapturic acid levels in smokers	361 African American current smoker individuals, 329 Native Hawaiian ancestry current smoker individuals, 440 European ancestry current smoker individuals, 452 Latino current smoker individuals, 702 Japanese ancestry current smoker individuals	NA	3q22.1	3	132145292	NR	CPNE4			ENSG00000196353			rs148258131-?	rs148258131	0	148258131	intron_variant	0	NR	2E-6	5.698970004336019	(Japanese)	0.7519	[NR] unit decrease	Illumina [up to 11892802] (imputed)	N	smoking behavior, 3-hydroxy-1-methylpropylmercapturic acid measurement	http://www.ebi.ac.uk/efo/EFO_0004318, http://www.ebi.ac.uk/efo/EFO_0007015	GCST002957	Genome-wide genotyping array
2016-07-13	26053186	Park SL	2015-06-08	PLoS One	www.ncbi.nlm.nih.gov/pubmed/26053186	Mercapturic Acids Derived from the Toxicants Acrolein and Crotonaldehyde in the Urine of Cigarette Smokers from Five Ethnic Groups with Differing Risks for Lung Cancer.	3-hydroxy-1-methylpropylmercapturic acid levels in smokers	361 African American current smoker individuals, 329 Native Hawaiian ancestry current smoker individuals, 440 European ancestry current smoker individuals, 452 Latino current smoker individuals, 702 Japanese ancestry current smoker individuals	NA	3q23	3	140147632	NR	CLSTN2			ENSG00000158258			rs76347219-?	rs76347219	0	76347219	intron_variant	0	NR	7E-7	6.154901959985743	(EA)	0.9717	[NR] unit decrease	Illumina [up to 11892802] (imputed)	N	smoking behavior, 3-hydroxy-1-methylpropylmercapturic acid measurement	http://www.ebi.ac.uk/efo/EFO_0004318, http://www.ebi.ac.uk/efo/EFO_0007015	GCST002957	Genome-wide genotyping array
2016-07-13	26053186	Park SL	2015-06-08	PLoS One	www.ncbi.nlm.nih.gov/pubmed/26053186	Mercapturic Acids Derived from the Toxicants Acrolein and Crotonaldehyde in the Urine of Cigarette Smokers from Five Ethnic Groups with Differing Risks for Lung Cancer.	3-hydroxy-1-methylpropylmercapturic acid levels in smokers	361 African American current smoker individuals, 329 Native Hawaiian ancestry current smoker individuals, 440 European ancestry current smoker individuals, 452 Latino current smoker individuals, 702 Japanese ancestry current smoker individuals	NA	3q29	3	195298691	NR	ACAP2			ENSG00000114331			rs140333256-?	rs140333256	0	140333256	intron_variant	0	NR	1E-7	7.0		0.4046	[NR] unit decrease	Illumina [up to 11892802] (imputed)	N	smoking behavior, 3-hydroxy-1-methylpropylmercapturic acid measurement	http://www.ebi.ac.uk/efo/EFO_0004318, http://www.ebi.ac.uk/efo/EFO_0007015	GCST002957	Genome-wide genotyping array
2016-07-13	26053186	Park SL	2015-06-08	PLoS One	www.ncbi.nlm.nih.gov/pubmed/26053186	Mercapturic Acids Derived from the Toxicants Acrolein and Crotonaldehyde in the Urine of Cigarette Smokers from Five Ethnic Groups with Differing Risks for Lung Cancer.	3-hydroxy-1-methylpropylmercapturic acid levels in smokers	361 African American current smoker individuals, 329 Native Hawaiian ancestry current smoker individuals, 440 European ancestry current smoker individuals, 452 Latino current smoker individuals, 702 Japanese ancestry current smoker individuals	NA	3q29	3	195429768	NR	ACAP2			ENSG00000114331			rs79900979-?	rs79900979	0	79900979	intron_variant	0	NR	6E-9	8.221848749616356		0.4281	[NR] unit decrease	Illumina [up to 11892802] (imputed)	N	smoking behavior, 3-hydroxy-1-methylpropylmercapturic acid measurement	http://www.ebi.ac.uk/efo/EFO_0004318, http://www.ebi.ac.uk/efo/EFO_0007015	GCST002957	Genome-wide genotyping array
2016-07-13	26053186	Park SL	2015-06-08	PLoS One	www.ncbi.nlm.nih.gov/pubmed/26053186	Mercapturic Acids Derived from the Toxicants Acrolein and Crotonaldehyde in the Urine of Cigarette Smokers from Five Ethnic Groups with Differing Risks for Lung Cancer.	3-hydroxy-1-methylpropylmercapturic acid levels in smokers	361 African American current smoker individuals, 329 Native Hawaiian ancestry current smoker individuals, 440 European ancestry current smoker individuals, 452 Latino current smoker individuals, 702 Japanese ancestry current smoker individuals	NA	3q29	3	195864852	NR	TNK2			ENSG00000061938			rs114951929-?	rs114951929	0	114951929	intron_variant	0	NR	5E-7	6.301029995663981	(Japanese)	0.7627	[NR] unit decrease	Illumina [up to 11892802] (imputed)	N	smoking behavior, 3-hydroxy-1-methylpropylmercapturic acid measurement	http://www.ebi.ac.uk/efo/EFO_0004318, http://www.ebi.ac.uk/efo/EFO_0007015	GCST002957	Genome-wide genotyping array
2016-07-13	26053186	Park SL	2015-06-08	PLoS One	www.ncbi.nlm.nih.gov/pubmed/26053186	Mercapturic Acids Derived from the Toxicants Acrolein and Crotonaldehyde in the Urine of Cigarette Smokers from Five Ethnic Groups with Differing Risks for Lung Cancer.	3-hydroxy-1-methylpropylmercapturic acid levels in smokers	361 African American current smoker individuals, 329 Native Hawaiian ancestry current smoker individuals, 440 European ancestry current smoker individuals, 452 Latino current smoker individuals, 702 Japanese ancestry current smoker individuals	NA	3q29	3	196101256	NR	TFRC - LINC00885	ENSG00000072274	ENSG00000224652		19160	41269	rs181104541-?	rs181104541	0	181104541	intergenic_variant	1	NR	2E-6	5.698970004336019	(Japanese)	0.542	[NR] unit decrease	Illumina [up to 11892802] (imputed)	N	smoking behavior, 3-hydroxy-1-methylpropylmercapturic acid measurement	http://www.ebi.ac.uk/efo/EFO_0004318, http://www.ebi.ac.uk/efo/EFO_0007015	GCST002957	Genome-wide genotyping array
2016-07-13	26053186	Park SL	2015-06-08	PLoS One	www.ncbi.nlm.nih.gov/pubmed/26053186	Mercapturic Acids Derived from the Toxicants Acrolein and Crotonaldehyde in the Urine of Cigarette Smokers from Five Ethnic Groups with Differing Risks for Lung Cancer.	3-hydroxy-1-methylpropylmercapturic acid levels in smokers	361 African American current smoker individuals, 329 Native Hawaiian ancestry current smoker individuals, 440 European ancestry current smoker individuals, 452 Latino current smoker individuals, 702 Japanese ancestry current smoker individuals	NA	4p14	4	37660910	NR	RELL1			ENSG00000181826			rs6531565-?	rs6531565	0	6531565	intron_variant	0	NR	6E-7	6.221848749616356	(Native Hawaiian)	0.5136	[NR] unit decrease	Illumina [up to 11892802] (imputed)	N	smoking behavior, 3-hydroxy-1-methylpropylmercapturic acid measurement	http://www.ebi.ac.uk/efo/EFO_0004318, http://www.ebi.ac.uk/efo/EFO_0007015	GCST002957	Genome-wide genotyping array
2016-07-13	26053186	Park SL	2015-06-08	PLoS One	www.ncbi.nlm.nih.gov/pubmed/26053186	Mercapturic Acids Derived from the Toxicants Acrolein and Crotonaldehyde in the Urine of Cigarette Smokers from Five Ethnic Groups with Differing Risks for Lung Cancer.	3-hydroxy-1-methylpropylmercapturic acid levels in smokers	361 African American current smoker individuals, 329 Native Hawaiian ancestry current smoker individuals, 440 European ancestry current smoker individuals, 452 Latino current smoker individuals, 702 Japanese ancestry current smoker individuals	NA	4p14	4	39250206	NR	WDR19			ENSG00000157796			rs185013096-?	rs185013096	1	13435366	intron_variant	0	NR	2E-6	5.698970004336019	(Latino)	0.9424	[NR] unit decrease	Illumina [up to 11892802] (imputed)	N	smoking behavior, 3-hydroxy-1-methylpropylmercapturic acid measurement	http://www.ebi.ac.uk/efo/EFO_0004318, http://www.ebi.ac.uk/efo/EFO_0007015	GCST002957	Genome-wide genotyping array
2016-07-13	26053186	Park SL	2015-06-08	PLoS One	www.ncbi.nlm.nih.gov/pubmed/26053186	Mercapturic Acids Derived from the Toxicants Acrolein and Crotonaldehyde in the Urine of Cigarette Smokers from Five Ethnic Groups with Differing Risks for Lung Cancer.	3-hydroxy-1-methylpropylmercapturic acid levels in smokers	361 African American current smoker individuals, 329 Native Hawaiian ancestry current smoker individuals, 440 European ancestry current smoker individuals, 452 Latino current smoker individuals, 702 Japanese ancestry current smoker individuals	NA	4p15.1	4	29168543	NR	AC109349.1			ENSG00000248176			rs139214349-?	rs139214349	0	139214349	intron_variant	0	NR	1E-8	8.0	(AA)	1.2786	[NR] unit decrease	Illumina [up to 11892802] (imputed)	N	smoking behavior, 3-hydroxy-1-methylpropylmercapturic acid measurement	http://www.ebi.ac.uk/efo/EFO_0004318, http://www.ebi.ac.uk/efo/EFO_0007015	GCST002957	Genome-wide genotyping array
2016-07-13	26053186	Park SL	2015-06-08	PLoS One	www.ncbi.nlm.nih.gov/pubmed/26053186	Mercapturic Acids Derived from the Toxicants Acrolein and Crotonaldehyde in the Urine of Cigarette Smokers from Five Ethnic Groups with Differing Risks for Lung Cancer.	3-hydroxy-1-methylpropylmercapturic acid levels in smokers	361 African American current smoker individuals, 329 Native Hawaiian ancestry current smoker individuals, 440 European ancestry current smoker individuals, 452 Latino current smoker individuals, 702 Japanese ancestry current smoker individuals	NA	4p15.1	4	30256624	NR	AC106868.1 - AC098595.1	ENSG00000248281	ENSG00000286596		248308	462181	rs80205050-?	rs80205050	0	80205050	regulatory_region_variant	1	NR	6E-7	6.221848749616356	(EA)	0.7611	[NR] unit decrease	Illumina [up to 11892802] (imputed)	N	smoking behavior, 3-hydroxy-1-methylpropylmercapturic acid measurement	http://www.ebi.ac.uk/efo/EFO_0004318, http://www.ebi.ac.uk/efo/EFO_0007015	GCST002957	Genome-wide genotyping array
2016-07-13	26053186	Park SL	2015-06-08	PLoS One	www.ncbi.nlm.nih.gov/pubmed/26053186	Mercapturic Acids Derived from the Toxicants Acrolein and Crotonaldehyde in the Urine of Cigarette Smokers from Five Ethnic Groups with Differing Risks for Lung Cancer.	3-hydroxy-1-methylpropylmercapturic acid levels in smokers	361 African American current smoker individuals, 329 Native Hawaiian ancestry current smoker individuals, 440 European ancestry current smoker individuals, 452 Latino current smoker individuals, 702 Japanese ancestry current smoker individuals	NA	4p16.2	4	4677180	NR	STX18-AS1			ENSG00000247708			rs7675915-?	rs7675915	0	7675915	intron_variant	0	NR	3E-8	7.522878745280337		0.3501	[NR] unit increase	Illumina [up to 11892802] (imputed)	N	smoking behavior, 3-hydroxy-1-methylpropylmercapturic acid measurement	http://www.ebi.ac.uk/efo/EFO_0004318, http://www.ebi.ac.uk/efo/EFO_0007015	GCST002957	Genome-wide genotyping array
2016-07-13	26053186	Park SL	2015-06-08	PLoS One	www.ncbi.nlm.nih.gov/pubmed/26053186	Mercapturic Acids Derived from the Toxicants Acrolein and Crotonaldehyde in the Urine of Cigarette Smokers from Five Ethnic Groups with Differing Risks for Lung Cancer.	3-hydroxy-1-methylpropylmercapturic acid levels in smokers	361 African American current smoker individuals, 329 Native Hawaiian ancestry current smoker individuals, 440 European ancestry current smoker individuals, 452 Latino current smoker individuals, 702 Japanese ancestry current smoker individuals	NA	4p16.2	4	4677180	NR	STX18-AS1			ENSG00000247708			rs7675915-?	rs7675915	0	7675915	intron_variant	0	NR	3E-8	7.522878745280337	(Latino)	0.6309	[NR] unit increase	Illumina [up to 11892802] (imputed)	N	smoking behavior, 3-hydroxy-1-methylpropylmercapturic acid measurement	http://www.ebi.ac.uk/efo/EFO_0004318, http://www.ebi.ac.uk/efo/EFO_0007015	GCST002957	Genome-wide genotyping array
2016-07-13	26053186	Park SL	2015-06-08	PLoS One	www.ncbi.nlm.nih.gov/pubmed/26053186	Mercapturic Acids Derived from the Toxicants Acrolein and Crotonaldehyde in the Urine of Cigarette Smokers from Five Ethnic Groups with Differing Risks for Lung Cancer.	3-hydroxy-1-methylpropylmercapturic acid levels in smokers	361 African American current smoker individuals, 329 Native Hawaiian ancestry current smoker individuals, 440 European ancestry current smoker individuals, 452 Latino current smoker individuals, 702 Japanese ancestry current smoker individuals	NA	4p16.3	4	597684	NR	AC116565.1			ENSG00000283183			rs35476224-?	rs35476224	0	35476224	intron_variant	0	NR	1E-7	7.0		0.3139	[NR] unit decrease	Illumina [up to 11892802] (imputed)	N	smoking behavior, 3-hydroxy-1-methylpropylmercapturic acid measurement	http://www.ebi.ac.uk/efo/EFO_0004318, http://www.ebi.ac.uk/efo/EFO_0007015	GCST002957	Genome-wide genotyping array
2016-07-13	26053186	Park SL	2015-06-08	PLoS One	www.ncbi.nlm.nih.gov/pubmed/26053186	Mercapturic Acids Derived from the Toxicants Acrolein and Crotonaldehyde in the Urine of Cigarette Smokers from Five Ethnic Groups with Differing Risks for Lung Cancer.	3-hydroxy-1-methylpropylmercapturic acid levels in smokers	361 African American current smoker individuals, 329 Native Hawaiian ancestry current smoker individuals, 440 European ancestry current smoker individuals, 452 Latino current smoker individuals, 702 Japanese ancestry current smoker individuals	NA	4q13.3	4	72634350	NR	ADAMTS3 - HNRNPA1P67	ENSG00000156140	ENSG00000270665		65129	172917	rs189962344-?	rs189962344	0	189962344	intergenic_variant	1	NR	2E-6	5.698970004336019	(EA)	0.9147	[NR] unit decrease	Illumina [up to 11892802] (imputed)	N	smoking behavior, 3-hydroxy-1-methylpropylmercapturic acid measurement	http://www.ebi.ac.uk/efo/EFO_0004318, http://www.ebi.ac.uk/efo/EFO_0007015	GCST002957	Genome-wide genotyping array
2016-07-13	26053186	Park SL	2015-06-08	PLoS One	www.ncbi.nlm.nih.gov/pubmed/26053186	Mercapturic Acids Derived from the Toxicants Acrolein and Crotonaldehyde in the Urine of Cigarette Smokers from Five Ethnic Groups with Differing Risks for Lung Cancer.	3-hydroxy-1-methylpropylmercapturic acid levels in smokers	361 African American current smoker individuals, 329 Native Hawaiian ancestry current smoker individuals, 440 European ancestry current smoker individuals, 452 Latino current smoker individuals, 702 Japanese ancestry current smoker individuals	NA	4q21.22	4	82591688	NR	AC067942.2 - LINC00575	ENSG00000248113	ENSG00000231782		10304	19286	rs72909131-?	rs72909131	0	72909131	regulatory_region_variant	1	NR	7E-7	6.154901959985743		0.5037	[NR] unit decrease	Illumina [up to 11892802] (imputed)	N	smoking behavior, 3-hydroxy-1-methylpropylmercapturic acid measurement	http://www.ebi.ac.uk/efo/EFO_0004318, http://www.ebi.ac.uk/efo/EFO_0007015	GCST002957	Genome-wide genotyping array
2016-07-13	26053186	Park SL	2015-06-08	PLoS One	www.ncbi.nlm.nih.gov/pubmed/26053186	Mercapturic Acids Derived from the Toxicants Acrolein and Crotonaldehyde in the Urine of Cigarette Smokers from Five Ethnic Groups with Differing Risks for Lung Cancer.	3-hydroxy-1-methylpropylmercapturic acid levels in smokers	361 African American current smoker individuals, 329 Native Hawaiian ancestry current smoker individuals, 440 European ancestry current smoker individuals, 452 Latino current smoker individuals, 702 Japanese ancestry current smoker individuals	NA	4q28.1	4	123994124	NR	LINC01091 - AC108075.1	ENSG00000249464	ENSG00000286700		31426	31171	rs112000748-?	rs112000748	0	112000748	intergenic_variant	1	NR	1E-6	6.0	(Japanese)	0.2719	[NR] unit decrease	Illumina [up to 11892802] (imputed)	N	smoking behavior, 3-hydroxy-1-methylpropylmercapturic acid measurement	http://www.ebi.ac.uk/efo/EFO_0004318, http://www.ebi.ac.uk/efo/EFO_0007015	GCST002957	Genome-wide genotyping array
2016-07-13	26053186	Park SL	2015-06-08	PLoS One	www.ncbi.nlm.nih.gov/pubmed/26053186	Mercapturic Acids Derived from the Toxicants Acrolein and Crotonaldehyde in the Urine of Cigarette Smokers from Five Ethnic Groups with Differing Risks for Lung Cancer.	3-hydroxy-1-methylpropylmercapturic acid levels in smokers	361 African American current smoker individuals, 329 Native Hawaiian ancestry current smoker individuals, 440 European ancestry current smoker individuals, 452 Latino current smoker individuals, 702 Japanese ancestry current smoker individuals	NA	4q35.1	4	185351567	NR	SNX25			ENSG00000109762			rs61731371-?	rs61731371	0	61731371	synonymous_variant	0	NR	5E-7	6.301029995663981	(AA)	1.4202	[NR] unit decrease	Illumina [up to 11892802] (imputed)	N	smoking behavior, 3-hydroxy-1-methylpropylmercapturic acid measurement	http://www.ebi.ac.uk/efo/EFO_0004318, http://www.ebi.ac.uk/efo/EFO_0007015	GCST002957	Genome-wide genotyping array
2016-07-13	26053186	Park SL	2015-06-08	PLoS One	www.ncbi.nlm.nih.gov/pubmed/26053186	Mercapturic Acids Derived from the Toxicants Acrolein and Crotonaldehyde in the Urine of Cigarette Smokers from Five Ethnic Groups with Differing Risks for Lung Cancer.	3-hydroxy-1-methylpropylmercapturic acid levels in smokers	361 African American current smoker individuals, 329 Native Hawaiian ancestry current smoker individuals, 440 European ancestry current smoker individuals, 452 Latino current smoker individuals, 702 Japanese ancestry current smoker individuals	NA	4q35.2	4	188094248	NR	TRIML2			ENSG00000179046			rs10031466-?	rs10031466	0	10031466	intron_variant	0	NR	1E-6	6.0	(Latino)	0.2396	[NR] unit decrease	Illumina [up to 11892802] (imputed)	N	smoking behavior, 3-hydroxy-1-methylpropylmercapturic acid measurement	http://www.ebi.ac.uk/efo/EFO_0004318, http://www.ebi.ac.uk/efo/EFO_0007015	GCST002957	Genome-wide genotyping array
2016-07-13	26053186	Park SL	2015-06-08	PLoS One	www.ncbi.nlm.nih.gov/pubmed/26053186	Mercapturic Acids Derived from the Toxicants Acrolein and Crotonaldehyde in the Urine of Cigarette Smokers from Five Ethnic Groups with Differing Risks for Lung Cancer.	3-hydroxy-1-methylpropylmercapturic acid levels in smokers	361 African American current smoker individuals, 329 Native Hawaiian ancestry current smoker individuals, 440 European ancestry current smoker individuals, 452 Latino current smoker individuals, 702 Japanese ancestry current smoker individuals	NA	5p13.2	5	35441618	NR	U3 - SPEF2	ENSG00000221496	ENSG00000152582		12341	176226	rs76632111-?	rs76632111	0	76632111	intergenic_variant	1	NR	7E-9	8.154901959985743	(Latino)	1.2071	[NR] unit decrease	Illumina [up to 11892802] (imputed)	N	smoking behavior, 3-hydroxy-1-methylpropylmercapturic acid measurement	http://www.ebi.ac.uk/efo/EFO_0004318, http://www.ebi.ac.uk/efo/EFO_0007015	GCST002957	Genome-wide genotyping array
2016-07-13	26053186	Park SL	2015-06-08	PLoS One	www.ncbi.nlm.nih.gov/pubmed/26053186	Mercapturic Acids Derived from the Toxicants Acrolein and Crotonaldehyde in the Urine of Cigarette Smokers from Five Ethnic Groups with Differing Risks for Lung Cancer.	3-hydroxy-1-methylpropylmercapturic acid levels in smokers	361 African American current smoker individuals, 329 Native Hawaiian ancestry current smoker individuals, 440 European ancestry current smoker individuals, 452 Latino current smoker individuals, 702 Japanese ancestry current smoker individuals	NA	5p15.31	5	9356944	NR	SEMA5A			ENSG00000112902			rs2463505-?	rs2463505	0	2463505	intron_variant	0	NR	3E-7	6.522878745280337	(AA)	1.1143	[NR] unit decrease	Illumina [up to 11892802] (imputed)	N	smoking behavior, 3-hydroxy-1-methylpropylmercapturic acid measurement	http://www.ebi.ac.uk/efo/EFO_0004318, http://www.ebi.ac.uk/efo/EFO_0007015	GCST002957	Genome-wide genotyping array
2016-07-13	26053186	Park SL	2015-06-08	PLoS One	www.ncbi.nlm.nih.gov/pubmed/26053186	Mercapturic Acids Derived from the Toxicants Acrolein and Crotonaldehyde in the Urine of Cigarette Smokers from Five Ethnic Groups with Differing Risks for Lung Cancer.	3-hydroxy-1-methylpropylmercapturic acid levels in smokers	361 African American current smoker individuals, 329 Native Hawaiian ancestry current smoker individuals, 440 European ancestry current smoker individuals, 452 Latino current smoker individuals, 702 Japanese ancestry current smoker individuals	NA	5q11.2	5	58227651	NR	PGAM1P1 - PLK2	ENSG00000248271	ENSG00000145632		65899	226331	rs55966191-?	rs55966191	0	55966191	intergenic_variant	1	NR	9E-8	7.045757490560675	(AA)	0.9971	[NR] unit decrease	Illumina [up to 11892802] (imputed)	N	smoking behavior, 3-hydroxy-1-methylpropylmercapturic acid measurement	http://www.ebi.ac.uk/efo/EFO_0004318, http://www.ebi.ac.uk/efo/EFO_0007015	GCST002957	Genome-wide genotyping array
2016-07-13	26053186	Park SL	2015-06-08	PLoS One	www.ncbi.nlm.nih.gov/pubmed/26053186	Mercapturic Acids Derived from the Toxicants Acrolein and Crotonaldehyde in the Urine of Cigarette Smokers from Five Ethnic Groups with Differing Risks for Lung Cancer.	3-hydroxy-1-methylpropylmercapturic acid levels in smokers	361 African American current smoker individuals, 329 Native Hawaiian ancestry current smoker individuals, 440 European ancestry current smoker individuals, 452 Latino current smoker individuals, 702 Japanese ancestry current smoker individuals	NA	5q13.3	5	74359173	NR	LINC01331			ENSG00000248673			rs80337801-?	rs80337801	0	80337801	intron_variant	0	NR	3E-7	6.522878745280337	(Native Hawaiian)	0.9711	[NR] unit increase	Illumina [up to 11892802] (imputed)	N	smoking behavior, 3-hydroxy-1-methylpropylmercapturic acid measurement	http://www.ebi.ac.uk/efo/EFO_0004318, http://www.ebi.ac.uk/efo/EFO_0007015	GCST002957	Genome-wide genotyping array
2016-07-13	26053186	Park SL	2015-06-08	PLoS One	www.ncbi.nlm.nih.gov/pubmed/26053186	Mercapturic Acids Derived from the Toxicants Acrolein and Crotonaldehyde in the Urine of Cigarette Smokers from Five Ethnic Groups with Differing Risks for Lung Cancer.	3-hydroxy-1-methylpropylmercapturic acid levels in smokers	361 African American current smoker individuals, 329 Native Hawaiian ancestry current smoker individuals, 440 European ancestry current smoker individuals, 452 Latino current smoker individuals, 702 Japanese ancestry current smoker individuals	NA	5q21.3	5	106409915	NR	RNA5SP189 - AC027313.1	ENSG00000201790	ENSG00000251204		486807	5661	rs111346824-?	rs111346824	0	111346824	intergenic_variant	1	NR	3E-6	5.522878745280337	(Latino)	0.8801	[NR] unit decrease	Illumina [up to 11892802] (imputed)	N	smoking behavior, 3-hydroxy-1-methylpropylmercapturic acid measurement	http://www.ebi.ac.uk/efo/EFO_0004318, http://www.ebi.ac.uk/efo/EFO_0007015	GCST002957	Genome-wide genotyping array
2016-07-13	26053186	Park SL	2015-06-08	PLoS One	www.ncbi.nlm.nih.gov/pubmed/26053186	Mercapturic Acids Derived from the Toxicants Acrolein and Crotonaldehyde in the Urine of Cigarette Smokers from Five Ethnic Groups with Differing Risks for Lung Cancer.	3-hydroxy-1-methylpropylmercapturic acid levels in smokers	361 African American current smoker individuals, 329 Native Hawaiian ancestry current smoker individuals, 440 European ancestry current smoker individuals, 452 Latino current smoker individuals, 702 Japanese ancestry current smoker individuals	NA	5q22.3	5	114906794	NR	AC010230.1 - AC094104.2	ENSG00000246316	ENSG00000251132		238384	124479	rs142034933-?	rs142034933	0	142034933	intergenic_variant	1	NR	5E-10	9.301029995663981	(AA)	1.3274	[NR] unit decrease	Illumina [up to 11892802] (imputed)	N	smoking behavior, 3-hydroxy-1-methylpropylmercapturic acid measurement	http://www.ebi.ac.uk/efo/EFO_0004318, http://www.ebi.ac.uk/efo/EFO_0007015	GCST002957	Genome-wide genotyping array
2016-07-13	26053186	Park SL	2015-06-08	PLoS One	www.ncbi.nlm.nih.gov/pubmed/26053186	Mercapturic Acids Derived from the Toxicants Acrolein and Crotonaldehyde in the Urine of Cigarette Smokers from Five Ethnic Groups with Differing Risks for Lung Cancer.	3-hydroxy-1-methylpropylmercapturic acid levels in smokers	361 African American current smoker individuals, 329 Native Hawaiian ancestry current smoker individuals, 440 European ancestry current smoker individuals, 452 Latino current smoker individuals, 702 Japanese ancestry current smoker individuals	NA	5q23.3	5	129188192	NR	AC008679.1 - MIR4460	ENSG00000286274	ENSG00000265691		14935	208870	rs35757618-?	rs35757618	0	35757618	intergenic_variant	1	NR	3E-7	6.522878745280337	(AA)	1.1154	[NR] unit decrease	Illumina [up to 11892802] (imputed)	N	smoking behavior, 3-hydroxy-1-methylpropylmercapturic acid measurement	http://www.ebi.ac.uk/efo/EFO_0004318, http://www.ebi.ac.uk/efo/EFO_0007015	GCST002957	Genome-wide genotyping array
2016-07-13	26053186	Park SL	2015-06-08	PLoS One	www.ncbi.nlm.nih.gov/pubmed/26053186	Mercapturic Acids Derived from the Toxicants Acrolein and Crotonaldehyde in the Urine of Cigarette Smokers from Five Ethnic Groups with Differing Risks for Lung Cancer.	3-hydroxy-1-methylpropylmercapturic acid levels in smokers	361 African American current smoker individuals, 329 Native Hawaiian ancestry current smoker individuals, 440 European ancestry current smoker individuals, 452 Latino current smoker individuals, 702 Japanese ancestry current smoker individuals	NA	5q34	5	162680373	NR	AC113414.1			ENSG00000254186			rs6874604-?	rs6874604	0	6874604	intron_variant	0	NR	3E-7	6.522878745280337		0.4305	[NR] unit decrease	Illumina [up to 11892802] (imputed)	N	smoking behavior, 3-hydroxy-1-methylpropylmercapturic acid measurement	http://www.ebi.ac.uk/efo/EFO_0004318, http://www.ebi.ac.uk/efo/EFO_0007015	GCST002957	Genome-wide genotyping array
2016-07-13	26053186	Park SL	2015-06-08	PLoS One	www.ncbi.nlm.nih.gov/pubmed/26053186	Mercapturic Acids Derived from the Toxicants Acrolein and Crotonaldehyde in the Urine of Cigarette Smokers from Five Ethnic Groups with Differing Risks for Lung Cancer.	3-hydroxy-1-methylpropylmercapturic acid levels in smokers	361 African American current smoker individuals, 329 Native Hawaiian ancestry current smoker individuals, 440 European ancestry current smoker individuals, 452 Latino current smoker individuals, 702 Japanese ancestry current smoker individuals	NA	5q35.1	5	171470204	NR	FGF18 - AC022440.1	ENSG00000156427	ENSG00000285914		12578	254371	rs3097847-?	rs3097847	0	3097847	intergenic_variant	1	NR	1E-6	6.0	(EA)	0.3852	[NR] unit decrease	Illumina [up to 11892802] (imputed)	N	smoking behavior, 3-hydroxy-1-methylpropylmercapturic acid measurement	http://www.ebi.ac.uk/efo/EFO_0004318, http://www.ebi.ac.uk/efo/EFO_0007015	GCST002957	Genome-wide genotyping array
2016-07-13	26053186	Park SL	2015-06-08	PLoS One	www.ncbi.nlm.nih.gov/pubmed/26053186	Mercapturic Acids Derived from the Toxicants Acrolein and Crotonaldehyde in the Urine of Cigarette Smokers from Five Ethnic Groups with Differing Risks for Lung Cancer.	3-hydroxy-1-methylpropylmercapturic acid levels in smokers	361 African American current smoker individuals, 329 Native Hawaiian ancestry current smoker individuals, 440 European ancestry current smoker individuals, 452 Latino current smoker individuals, 702 Japanese ancestry current smoker individuals	NA	5q35.1	5	172111740	NR	STK10			ENSG00000072786			rs60188314-?	rs60188314	0	60188314	intron_variant	0	NR	1E-8	8.0		0.4624	[NR] unit decrease	Illumina [up to 11892802] (imputed)	N	smoking behavior, 3-hydroxy-1-methylpropylmercapturic acid measurement	http://www.ebi.ac.uk/efo/EFO_0004318, http://www.ebi.ac.uk/efo/EFO_0007015	GCST002957	Genome-wide genotyping array
2016-07-13	26053186	Park SL	2015-06-08	PLoS One	www.ncbi.nlm.nih.gov/pubmed/26053186	Mercapturic Acids Derived from the Toxicants Acrolein and Crotonaldehyde in the Urine of Cigarette Smokers from Five Ethnic Groups with Differing Risks for Lung Cancer.	3-hydroxy-1-methylpropylmercapturic acid levels in smokers	361 African American current smoker individuals, 329 Native Hawaiian ancestry current smoker individuals, 440 European ancestry current smoker individuals, 452 Latino current smoker individuals, 702 Japanese ancestry current smoker individuals	NA	6p12.3	6	48448376	NR	RBMXP1 - FO393412.1	ENSG00000216835	ENSG00000278736		233582	253115	rs180781551-?	rs180781551	0	180781551	regulatory_region_variant	1	NR	6E-7	6.221848749616356	(Native Hawaiian)	1.2508	[NR] unit decrease	Illumina [up to 11892802] (imputed)	N	smoking behavior, 3-hydroxy-1-methylpropylmercapturic acid measurement	http://www.ebi.ac.uk/efo/EFO_0004318, http://www.ebi.ac.uk/efo/EFO_0007015	GCST002957	Genome-wide genotyping array
2016-07-13	26053186	Park SL	2015-06-08	PLoS One	www.ncbi.nlm.nih.gov/pubmed/26053186	Mercapturic Acids Derived from the Toxicants Acrolein and Crotonaldehyde in the Urine of Cigarette Smokers from Five Ethnic Groups with Differing Risks for Lung Cancer.	3-hydroxy-1-methylpropylmercapturic acid levels in smokers	361 African American current smoker individuals, 329 Native Hawaiian ancestry current smoker individuals, 440 European ancestry current smoker individuals, 452 Latino current smoker individuals, 702 Japanese ancestry current smoker individuals	NA	6p21.1	6	45633613	NR	RUNX2			ENSG00000124813			rs117787235-?	rs117787235	0	117787235	intron_variant	0	NR	2E-6	5.698970004336019	(Native Hawaiian)	0.679	[NR] unit decrease	Illumina [up to 11892802] (imputed)	N	smoking behavior, 3-hydroxy-1-methylpropylmercapturic acid measurement	http://www.ebi.ac.uk/efo/EFO_0004318, http://www.ebi.ac.uk/efo/EFO_0007015	GCST002957	Genome-wide genotyping array
2016-07-13	26053186	Park SL	2015-06-08	PLoS One	www.ncbi.nlm.nih.gov/pubmed/26053186	Mercapturic Acids Derived from the Toxicants Acrolein and Crotonaldehyde in the Urine of Cigarette Smokers from Five Ethnic Groups with Differing Risks for Lung Cancer.	3-hydroxy-1-methylpropylmercapturic acid levels in smokers	361 African American current smoker individuals, 329 Native Hawaiian ancestry current smoker individuals, 440 European ancestry current smoker individuals, 452 Latino current smoker individuals, 702 Japanese ancestry current smoker individuals	NA	6p24.3	6	8664924	NR	AL355499.2, HULC			ENSG00000285216, ENSG00000285219			rs80011011-?	rs80011011	0	80011011	intron_variant	0	NR	3E-7	6.522878745280337	(Latino)	1.3328	[NR] unit decrease	Illumina [up to 11892802] (imputed)	N	smoking behavior, 3-hydroxy-1-methylpropylmercapturic acid measurement	http://www.ebi.ac.uk/efo/EFO_0004318, http://www.ebi.ac.uk/efo/EFO_0007015	GCST002957	Genome-wide genotyping array
2016-07-13	26053186	Park SL	2015-06-08	PLoS One	www.ncbi.nlm.nih.gov/pubmed/26053186	Mercapturic Acids Derived from the Toxicants Acrolein and Crotonaldehyde in the Urine of Cigarette Smokers from Five Ethnic Groups with Differing Risks for Lung Cancer.	3-hydroxy-1-methylpropylmercapturic acid levels in smokers	361 African American current smoker individuals, 329 Native Hawaiian ancestry current smoker individuals, 440 European ancestry current smoker individuals, 452 Latino current smoker individuals, 702 Japanese ancestry current smoker individuals	NA	6p25.1	6	6911218	NR	AL158817.1			ENSG00000223342			rs2249382-?	rs2249382	0	2249382	intron_variant	0	NR	1E-7	7.0	(Japanese)	0.298	[NR] unit increase	Illumina [up to 11892802] (imputed)	N	smoking behavior, 3-hydroxy-1-methylpropylmercapturic acid measurement	http://www.ebi.ac.uk/efo/EFO_0004318, http://www.ebi.ac.uk/efo/EFO_0007015	GCST002957	Genome-wide genotyping array
2016-07-13	26053186	Park SL	2015-06-08	PLoS One	www.ncbi.nlm.nih.gov/pubmed/26053186	Mercapturic Acids Derived from the Toxicants Acrolein and Crotonaldehyde in the Urine of Cigarette Smokers from Five Ethnic Groups with Differing Risks for Lung Cancer.	3-hydroxy-1-methylpropylmercapturic acid levels in smokers	361 African American current smoker individuals, 329 Native Hawaiian ancestry current smoker individuals, 440 European ancestry current smoker individuals, 452 Latino current smoker individuals, 702 Japanese ancestry current smoker individuals	NA	6q13	6	73429655	NR	CGAS			ENSG00000164430			rs311671-?	rs311671	0	311671	intron_variant	0	NR	4E-7	6.3979400086720375	(AA)	0.4928	[NR] unit decrease	Illumina [up to 11892802] (imputed)	N	smoking behavior, 3-hydroxy-1-methylpropylmercapturic acid measurement	http://www.ebi.ac.uk/efo/EFO_0004318, http://www.ebi.ac.uk/efo/EFO_0007015	GCST002957	Genome-wide genotyping array
2016-07-13	26053186	Park SL	2015-06-08	PLoS One	www.ncbi.nlm.nih.gov/pubmed/26053186	Mercapturic Acids Derived from the Toxicants Acrolein and Crotonaldehyde in the Urine of Cigarette Smokers from Five Ethnic Groups with Differing Risks for Lung Cancer.	3-hydroxy-1-methylpropylmercapturic acid levels in smokers	361 African American current smoker individuals, 329 Native Hawaiian ancestry current smoker individuals, 440 European ancestry current smoker individuals, 452 Latino current smoker individuals, 702 Japanese ancestry current smoker individuals	NA	6q21	6	108441002	NR	AFG1L			ENSG00000135537			rs117914390-?	rs117914390	0	117914390	intron_variant	0	NR	4E-6	5.3979400086720375	(Native Hawaiian)	1.2612	[NR] unit decrease	Illumina [up to 11892802] (imputed)	N	smoking behavior, 3-hydroxy-1-methylpropylmercapturic acid measurement	http://www.ebi.ac.uk/efo/EFO_0004318, http://www.ebi.ac.uk/efo/EFO_0007015	GCST002957	Genome-wide genotyping array
2016-07-13	26053186	Park SL	2015-06-08	PLoS One	www.ncbi.nlm.nih.gov/pubmed/26053186	Mercapturic Acids Derived from the Toxicants Acrolein and Crotonaldehyde in the Urine of Cigarette Smokers from Five Ethnic Groups with Differing Risks for Lung Cancer.	3-hydroxy-1-methylpropylmercapturic acid levels in smokers	361 African American current smoker individuals, 329 Native Hawaiian ancestry current smoker individuals, 440 European ancestry current smoker individuals, 452 Latino current smoker individuals, 702 Japanese ancestry current smoker individuals	NA	6q21	6	110625136	NR	CDK19			ENSG00000155111			rs139429326-?	rs139429326	0	139429326	intron_variant	0	NR	2E-6	5.698970004336019	(Japanese)	0.5905	[NR] unit decrease	Illumina [up to 11892802] (imputed)	N	smoking behavior, 3-hydroxy-1-methylpropylmercapturic acid measurement	http://www.ebi.ac.uk/efo/EFO_0004318, http://www.ebi.ac.uk/efo/EFO_0007015	GCST002957	Genome-wide genotyping array
2016-07-13	26053186	Park SL	2015-06-08	PLoS One	www.ncbi.nlm.nih.gov/pubmed/26053186	Mercapturic Acids Derived from the Toxicants Acrolein and Crotonaldehyde in the Urine of Cigarette Smokers from Five Ethnic Groups with Differing Risks for Lung Cancer.	3-hydroxy-1-methylpropylmercapturic acid levels in smokers	361 African American current smoker individuals, 329 Native Hawaiian ancestry current smoker individuals, 440 European ancestry current smoker individuals, 452 Latino current smoker individuals, 702 Japanese ancestry current smoker individuals	NA	6q21	6	110815877	NR	CDK19			ENSG00000155111			rs117178387-?	rs117178387	0	117178387	non_coding_transcript_exon_variant	0	NR	1E-6	6.0	(Japanese)	0.5797	[NR] unit decrease	Illumina [up to 11892802] (imputed)	N	smoking behavior, 3-hydroxy-1-methylpropylmercapturic acid measurement	http://www.ebi.ac.uk/efo/EFO_0004318, http://www.ebi.ac.uk/efo/EFO_0007015	GCST002957	Genome-wide genotyping array
2016-07-13	26053186	Park SL	2015-06-08	PLoS One	www.ncbi.nlm.nih.gov/pubmed/26053186	Mercapturic Acids Derived from the Toxicants Acrolein and Crotonaldehyde in the Urine of Cigarette Smokers from Five Ethnic Groups with Differing Risks for Lung Cancer.	3-hydroxy-1-methylpropylmercapturic acid levels in smokers	361 African American current smoker individuals, 329 Native Hawaiian ancestry current smoker individuals, 440 European ancestry current smoker individuals, 452 Latino current smoker individuals, 702 Japanese ancestry current smoker individuals	NA	6q22.33	6	127568185	NR	C6orf58			ENSG00000184530			rs4897220-?	rs4897220	0	4897220	intron_variant	0	NR	2E-6	5.698970004336019	(EA)	0.1952	[NR] unit decrease	Illumina [up to 11892802] (imputed)	N	smoking behavior, 3-hydroxy-1-methylpropylmercapturic acid measurement	http://www.ebi.ac.uk/efo/EFO_0004318, http://www.ebi.ac.uk/efo/EFO_0007015	GCST002957	Genome-wide genotyping array
2016-07-13	26053186	Park SL	2015-06-08	PLoS One	www.ncbi.nlm.nih.gov/pubmed/26053186	Mercapturic Acids Derived from the Toxicants Acrolein and Crotonaldehyde in the Urine of Cigarette Smokers from Five Ethnic Groups with Differing Risks for Lung Cancer.	3-hydroxy-1-methylpropylmercapturic acid levels in smokers	361 African American current smoker individuals, 329 Native Hawaiian ancestry current smoker individuals, 440 European ancestry current smoker individuals, 452 Latino current smoker individuals, 702 Japanese ancestry current smoker individuals	NA	6q27	6	166915656	NR	AL159163.1			ENSG00000249141			rs143050142-?	rs143050142	0	143050142	intron_variant	0	NR	8E-7	6.096910013008056	(Japanese)	0.9785	[NR] unit decrease	Illumina [up to 11892802] (imputed)	N	smoking behavior, 3-hydroxy-1-methylpropylmercapturic acid measurement	http://www.ebi.ac.uk/efo/EFO_0004318, http://www.ebi.ac.uk/efo/EFO_0007015	GCST002957	Genome-wide genotyping array
2016-07-13	26053186	Park SL	2015-06-08	PLoS One	www.ncbi.nlm.nih.gov/pubmed/26053186	Mercapturic Acids Derived from the Toxicants Acrolein and Crotonaldehyde in the Urine of Cigarette Smokers from Five Ethnic Groups with Differing Risks for Lung Cancer.	3-hydroxy-1-methylpropylmercapturic acid levels in smokers	361 African American current smoker individuals, 329 Native Hawaiian ancestry current smoker individuals, 440 European ancestry current smoker individuals, 452 Latino current smoker individuals, 702 Japanese ancestry current smoker individuals	NA	7p13	7	44809836	NR	PPIA			ENSG00000196262			rs185203327-?	rs185203327	0	185203327	intron_variant	0	NR	8E-7	6.096910013008056	(EA)	0.6381	[NR] unit decrease	Illumina [up to 11892802] (imputed)	N	smoking behavior, 3-hydroxy-1-methylpropylmercapturic acid measurement	http://www.ebi.ac.uk/efo/EFO_0004318, http://www.ebi.ac.uk/efo/EFO_0007015	GCST002957	Genome-wide genotyping array
2016-07-13	26053186	Park SL	2015-06-08	PLoS One	www.ncbi.nlm.nih.gov/pubmed/26053186	Mercapturic Acids Derived from the Toxicants Acrolein and Crotonaldehyde in the Urine of Cigarette Smokers from Five Ethnic Groups with Differing Risks for Lung Cancer.	3-hydroxy-1-methylpropylmercapturic acid levels in smokers	361 African American current smoker individuals, 329 Native Hawaiian ancestry current smoker individuals, 440 European ancestry current smoker individuals, 452 Latino current smoker individuals, 702 Japanese ancestry current smoker individuals	NA	7p14.1	7	43187042	NR	HECW1			ENSG00000002746			rs73099645-?	rs73099645	0	73099645	intron_variant	0	NR	1E-6	6.0	(Latino)	0.6507	[NR] unit decrease	Illumina [up to 11892802] (imputed)	N	smoking behavior, 3-hydroxy-1-methylpropylmercapturic acid measurement	http://www.ebi.ac.uk/efo/EFO_0004318, http://www.ebi.ac.uk/efo/EFO_0007015	GCST002957	Genome-wide genotyping array
2016-07-13	26053186	Park SL	2015-06-08	PLoS One	www.ncbi.nlm.nih.gov/pubmed/26053186	Mercapturic Acids Derived from the Toxicants Acrolein and Crotonaldehyde in the Urine of Cigarette Smokers from Five Ethnic Groups with Differing Risks for Lung Cancer.	3-hydroxy-1-methylpropylmercapturic acid levels in smokers	361 African American current smoker individuals, 329 Native Hawaiian ancestry current smoker individuals, 440 European ancestry current smoker individuals, 452 Latino current smoker individuals, 702 Japanese ancestry current smoker individuals	NA	7p15.3	7	24474482	NR	AC003044.1 - RNU6-1103P	ENSG00000287523	ENSG00000206877		29354	62850	rs28459952-?	rs28459952	0	28459952	intergenic_variant	1	NR	2E-6	5.698970004336019	(EA)	0.4564	[NR] unit decrease	Illumina [up to 11892802] (imputed)	N	smoking behavior, 3-hydroxy-1-methylpropylmercapturic acid measurement	http://www.ebi.ac.uk/efo/EFO_0004318, http://www.ebi.ac.uk/efo/EFO_0007015	GCST002957	Genome-wide genotyping array
2016-07-13	26053186	Park SL	2015-06-08	PLoS One	www.ncbi.nlm.nih.gov/pubmed/26053186	Mercapturic Acids Derived from the Toxicants Acrolein and Crotonaldehyde in the Urine of Cigarette Smokers from Five Ethnic Groups with Differing Risks for Lung Cancer.	3-hydroxy-1-methylpropylmercapturic acid levels in smokers	361 African American current smoker individuals, 329 Native Hawaiian ancestry current smoker individuals, 440 European ancestry current smoker individuals, 452 Latino current smoker individuals, 702 Japanese ancestry current smoker individuals	NA	7q21.11	7	82372901	NR	CACNA2D1			ENSG00000153956			rs4732446-?	rs4732446	0	4732446	intron_variant	0	NR	5E-6	5.301029995663981	(Native Hawaiian)	1.0501	[NR] unit decrease	Illumina [up to 11892802] (imputed)	N	smoking behavior, 3-hydroxy-1-methylpropylmercapturic acid measurement	http://www.ebi.ac.uk/efo/EFO_0004318, http://www.ebi.ac.uk/efo/EFO_0007015	GCST002957	Genome-wide genotyping array
2016-07-13	26053186	Park SL	2015-06-08	PLoS One	www.ncbi.nlm.nih.gov/pubmed/26053186	Mercapturic Acids Derived from the Toxicants Acrolein and Crotonaldehyde in the Urine of Cigarette Smokers from Five Ethnic Groups with Differing Risks for Lung Cancer.	3-hydroxy-1-methylpropylmercapturic acid levels in smokers	361 African American current smoker individuals, 329 Native Hawaiian ancestry current smoker individuals, 440 European ancestry current smoker individuals, 452 Latino current smoker individuals, 702 Japanese ancestry current smoker individuals	NA	7q21.12	7	87244761	NR	TMEM243 - TP53TG1	ENSG00000135185	ENSG00000182165		24174	78182	rs74464075-?	rs74464075	0	74464075	intergenic_variant	1	NR	1E-6	6.0	(Native Hawaiian)	1.3228	[NR] unit decrease	Illumina [up to 11892802] (imputed)	N	smoking behavior, 3-hydroxy-1-methylpropylmercapturic acid measurement	http://www.ebi.ac.uk/efo/EFO_0004318, http://www.ebi.ac.uk/efo/EFO_0007015	GCST002957	Genome-wide genotyping array
2016-07-13	26053186	Park SL	2015-06-08	PLoS One	www.ncbi.nlm.nih.gov/pubmed/26053186	Mercapturic Acids Derived from the Toxicants Acrolein and Crotonaldehyde in the Urine of Cigarette Smokers from Five Ethnic Groups with Differing Risks for Lung Cancer.	3-hydroxy-1-methylpropylmercapturic acid levels in smokers	361 African American current smoker individuals, 329 Native Hawaiian ancestry current smoker individuals, 440 European ancestry current smoker individuals, 452 Latino current smoker individuals, 702 Japanese ancestry current smoker individuals	NA	7q22.3	7	107652218	NR	SLC26A4-AS1			ENSG00000233705			rs2395909-?	rs2395909	0	2395909	intron_variant	0	NR	2E-6	5.698970004336019	(Latino)	0.2462	[NR] unit increase	Illumina [up to 11892802] (imputed)	N	smoking behavior, 3-hydroxy-1-methylpropylmercapturic acid measurement	http://www.ebi.ac.uk/efo/EFO_0004318, http://www.ebi.ac.uk/efo/EFO_0007015	GCST002957	Genome-wide genotyping array
2016-07-13	26053186	Park SL	2015-06-08	PLoS One	www.ncbi.nlm.nih.gov/pubmed/26053186	Mercapturic Acids Derived from the Toxicants Acrolein and Crotonaldehyde in the Urine of Cigarette Smokers from Five Ethnic Groups with Differing Risks for Lung Cancer.	3-hydroxy-1-methylpropylmercapturic acid levels in smokers	361 African American current smoker individuals, 329 Native Hawaiian ancestry current smoker individuals, 440 European ancestry current smoker individuals, 452 Latino current smoker individuals, 702 Japanese ancestry current smoker individuals	NA	7q36.3	7	157441725	NR	DNAJB6 - AC006372.3	ENSG00000105993	ENSG00000234210		24286	24506	rs4716734-?	rs4716734	0	4716734	intergenic_variant	1	NR	2E-6	5.698970004336019	(Native Hawaiian)	0.5754	[NR] unit decrease	Illumina [up to 11892802] (imputed)	N	smoking behavior, 3-hydroxy-1-methylpropylmercapturic acid measurement	http://www.ebi.ac.uk/efo/EFO_0004318, http://www.ebi.ac.uk/efo/EFO_0007015	GCST002957	Genome-wide genotyping array
2016-07-13	26053186	Park SL	2015-06-08	PLoS One	www.ncbi.nlm.nih.gov/pubmed/26053186	Mercapturic Acids Derived from the Toxicants Acrolein and Crotonaldehyde in the Urine of Cigarette Smokers from Five Ethnic Groups with Differing Risks for Lung Cancer.	3-hydroxy-1-methylpropylmercapturic acid levels in smokers	361 African American current smoker individuals, 329 Native Hawaiian ancestry current smoker individuals, 440 European ancestry current smoker individuals, 452 Latino current smoker individuals, 702 Japanese ancestry current smoker individuals	NA	8p23.1	8	10767736	NR	AC105001.1, PINX1, PINX1, PINX1			ENSG00000248896, ENSG00000254093, ENSG00000258724, ENSG00000284764			rs13271456-?	rs13271456	0	13271456	intron_variant	0	NR	3E-9	8.522878745280337	(AA)	1.3337	[NR] unit decrease	Illumina [up to 11892802] (imputed)	N	smoking behavior, 3-hydroxy-1-methylpropylmercapturic acid measurement	http://www.ebi.ac.uk/efo/EFO_0004318, http://www.ebi.ac.uk/efo/EFO_0007015	GCST002957	Genome-wide genotyping array
2016-07-13	26053186	Park SL	2015-06-08	PLoS One	www.ncbi.nlm.nih.gov/pubmed/26053186	Mercapturic Acids Derived from the Toxicants Acrolein and Crotonaldehyde in the Urine of Cigarette Smokers from Five Ethnic Groups with Differing Risks for Lung Cancer.	3-hydroxy-1-methylpropylmercapturic acid levels in smokers	361 African American current smoker individuals, 329 Native Hawaiian ancestry current smoker individuals, 440 European ancestry current smoker individuals, 452 Latino current smoker individuals, 702 Japanese ancestry current smoker individuals	NA	8q12.2	8	60680319	NR	CHD7			ENSG00000171316			rs187025166-?	rs187025166	0	187025166	intron_variant	0	NR	4E-6	5.3979400086720375	(Japanese)	0.8255	[NR] unit decrease	Illumina [up to 11892802] (imputed)	N	smoking behavior, 3-hydroxy-1-methylpropylmercapturic acid measurement	http://www.ebi.ac.uk/efo/EFO_0004318, http://www.ebi.ac.uk/efo/EFO_0007015	GCST002957	Genome-wide genotyping array
2016-07-13	26053186	Park SL	2015-06-08	PLoS One	www.ncbi.nlm.nih.gov/pubmed/26053186	Mercapturic Acids Derived from the Toxicants Acrolein and Crotonaldehyde in the Urine of Cigarette Smokers from Five Ethnic Groups with Differing Risks for Lung Cancer.	3-hydroxy-1-methylpropylmercapturic acid levels in smokers	361 African American current smoker individuals, 329 Native Hawaiian ancestry current smoker individuals, 440 European ancestry current smoker individuals, 452 Latino current smoker individuals, 702 Japanese ancestry current smoker individuals	NA	8q21.13	8	80550062	NR	AC009812.4 - RPSAP47	ENSG00000260317	ENSG00000188856		6958	8808	rs72689705-?	rs72689705	0	72689705	intergenic_variant	1	NR	5E-8	7.301029995663981	(AA)	0.7981	[NR] unit decrease	Illumina [up to 11892802] (imputed)	N	smoking behavior, 3-hydroxy-1-methylpropylmercapturic acid measurement	http://www.ebi.ac.uk/efo/EFO_0004318, http://www.ebi.ac.uk/efo/EFO_0007015	GCST002957	Genome-wide genotyping array
2016-07-13	26053186	Park SL	2015-06-08	PLoS One	www.ncbi.nlm.nih.gov/pubmed/26053186	Mercapturic Acids Derived from the Toxicants Acrolein and Crotonaldehyde in the Urine of Cigarette Smokers from Five Ethnic Groups with Differing Risks for Lung Cancer.	3-hydroxy-1-methylpropylmercapturic acid levels in smokers	361 African American current smoker individuals, 329 Native Hawaiian ancestry current smoker individuals, 440 European ancestry current smoker individuals, 452 Latino current smoker individuals, 702 Japanese ancestry current smoker individuals	NA	8q22.1	8	95279813	NR	C8orf37-AS1			ENSG00000253773			rs55821258-?	rs55821258	0	55821258	intron_variant	0	NR	2E-8	7.698970004336019		0.2167	[NR] unit decrease	Illumina [up to 11892802] (imputed)	N	smoking behavior, 3-hydroxy-1-methylpropylmercapturic acid measurement	http://www.ebi.ac.uk/efo/EFO_0004318, http://www.ebi.ac.uk/efo/EFO_0007015	GCST002957	Genome-wide genotyping array
2016-07-13	26053186	Park SL	2015-06-08	PLoS One	www.ncbi.nlm.nih.gov/pubmed/26053186	Mercapturic Acids Derived from the Toxicants Acrolein and Crotonaldehyde in the Urine of Cigarette Smokers from Five Ethnic Groups with Differing Risks for Lung Cancer.	3-hydroxy-1-methylpropylmercapturic acid levels in smokers	361 African American current smoker individuals, 329 Native Hawaiian ancestry current smoker individuals, 440 European ancestry current smoker individuals, 452 Latino current smoker individuals, 702 Japanese ancestry current smoker individuals	NA	8q22.1	8	95280875	NR	C8orf37-AS1			ENSG00000253773			rs112505062-?	rs112505062	0	112505062	intron_variant	0	NR	4E-6	5.3979400086720375	(Latino)	0.3738	[NR] unit decrease	Illumina [up to 11892802] (imputed)	N	smoking behavior, 3-hydroxy-1-methylpropylmercapturic acid measurement	http://www.ebi.ac.uk/efo/EFO_0004318, http://www.ebi.ac.uk/efo/EFO_0007015	GCST002957	Genome-wide genotyping array
2016-07-13	26053186	Park SL	2015-06-08	PLoS One	www.ncbi.nlm.nih.gov/pubmed/26053186	Mercapturic Acids Derived from the Toxicants Acrolein and Crotonaldehyde in the Urine of Cigarette Smokers from Five Ethnic Groups with Differing Risks for Lung Cancer.	3-hydroxy-1-methylpropylmercapturic acid levels in smokers	361 African American current smoker individuals, 329 Native Hawaiian ancestry current smoker individuals, 440 European ancestry current smoker individuals, 452 Latino current smoker individuals, 702 Japanese ancestry current smoker individuals	NA	8q24.11	8	117639150	NR	MED30 - EXT1	ENSG00000164758	ENSG00000182197		98888	155340	rs189087047-?	rs189087047	0	189087047	intergenic_variant	1	NR	3E-6	5.522878745280337	(Latino)	1.3249	[NR] unit decrease	Illumina [up to 11892802] (imputed)	N	smoking behavior, 3-hydroxy-1-methylpropylmercapturic acid measurement	http://www.ebi.ac.uk/efo/EFO_0004318, http://www.ebi.ac.uk/efo/EFO_0007015	GCST002957	Genome-wide genotyping array
2016-07-13	26053186	Park SL	2015-06-08	PLoS One	www.ncbi.nlm.nih.gov/pubmed/26053186	Mercapturic Acids Derived from the Toxicants Acrolein and Crotonaldehyde in the Urine of Cigarette Smokers from Five Ethnic Groups with Differing Risks for Lung Cancer.	3-hydroxy-1-methylpropylmercapturic acid levels in smokers	361 African American current smoker individuals, 329 Native Hawaiian ancestry current smoker individuals, 440 European ancestry current smoker individuals, 452 Latino current smoker individuals, 702 Japanese ancestry current smoker individuals	NA	8q24.22	8	132904554	NR	TG			ENSG00000042832			rs80018415-?	rs80018415	0	80018415	intron_variant	0	NR	8E-7	6.096910013008056	(Latino)	0.6193	[NR] unit decrease	Illumina [up to 11892802] (imputed)	N	smoking behavior, 3-hydroxy-1-methylpropylmercapturic acid measurement	http://www.ebi.ac.uk/efo/EFO_0004318, http://www.ebi.ac.uk/efo/EFO_0007015	GCST002957	Genome-wide genotyping array
2016-07-13	26053186	Park SL	2015-06-08	PLoS One	www.ncbi.nlm.nih.gov/pubmed/26053186	Mercapturic Acids Derived from the Toxicants Acrolein and Crotonaldehyde in the Urine of Cigarette Smokers from Five Ethnic Groups with Differing Risks for Lung Cancer.	3-hydroxy-1-methylpropylmercapturic acid levels in smokers	361 African American current smoker individuals, 329 Native Hawaiian ancestry current smoker individuals, 440 European ancestry current smoker individuals, 452 Latino current smoker individuals, 702 Japanese ancestry current smoker individuals	NA	8q24.22	8	133627845	NR	AC103706.1 - AC090821.1	ENSG00000261220	ENSG00000212273		53984	16753	rs2945731-?	rs2945731	0	2945731	intergenic_variant	1	NR	2E-8	7.698970004336019	(AA)	1.3036	[NR] unit decrease	Illumina [up to 11892802] (imputed)	N	smoking behavior, 3-hydroxy-1-methylpropylmercapturic acid measurement	http://www.ebi.ac.uk/efo/EFO_0004318, http://www.ebi.ac.uk/efo/EFO_0007015	GCST002957	Genome-wide genotyping array
[truncated: 1,092 more rows]
